# Supplementary material for: From Orphan Phage to a Proposed New Family–The Diversity of N4-Like Viruses
Source: Antibiotics (Basel). 2020 Sep 30;9(10):663. doi: 10.3390/antibiotics9100663 (PMC7650795; doi:10.3390/antibiotics9100663)
Supplement: Supplementary file 1 [file antibiotics-09-00663-s001.zip]

Archive with 5 entries (4 files):
- Supplementary files/
- Supplementary files/Figure S1 terminase.jpg
- Supplementary files/Figure S2 vRNAP.jpg
- Supplementary files/Figure S3.pdf
- Supplementary files/Suppl. Table S1 VIRIDIC_analysis - final.xlsx
