# Supplementary material for: From Orphan Phage to a Proposed New Family–The Diversity of N4-Like Viruses
Source: Antibiotics (Basel). 2020 Sep 30;9(10):663. doi: 10.3390/antibiotics9100663 (PMC7650795; doi:10.3390/antibiotics9100663)
Supplement: Supplementary file 1 [file antibiotics-09-00663-s001.zip › Supplementary files/Suppl. Table S1 VIRIDIC_analysis - final.xlsx]

## Sheet: Tabelle1
phage	acc. No.	subfamily	genus	FN422398.1	LC064302.1	MF490236.1	KM411958.1	KU948710.1	HG962375.1	MF490238.1	FN422399.1	KR054032.1	KR052142.1	MN906996.1	KM411960.1	NC_027345.1	KM974184.1	MH356729.1	KX171209.1	KX171210.1	KP994390.1	NC_041907.1	JX415535.1	KJ135004.2	MH669274.1	MN855733.1	KF192075.1	KF562340.1	HQ259105.1	MH358458.1	NC_023589.1	KC206276.2	MG208881.1	MH733496.1	NC_019423.1	MG922974.1	EF056009.1	MG770228.1	MH992123.1	MK931297.1	KF787094.1	KF787095.1	KT321317.2	MK962626.1	MK962631.1	MK962641.1	MG018928.1	MK962632.1	MK962629.1
Pseudomonas phage LUZ7	FN422398.1	Migulavirinae (2 genera)	Luzseptimavirus (2 species)	100	85.699	41.674	41.718	41.709	41.74	41.686	41.258	41.095	41.281	41.488	41.571	41.446	41.133	41.255	41.697	41.622	42.583	42.858	2.588	2.509	2.515	2.998	2.904	2.638	3.355	2.952	2.991	2.793	2.846	2.649	2.92	3.396	2.664	2.695	2.771	2.846	4.75	4.962	5.411	5.417	4.997	4.783	5.634	5.557	5.407
Pseudomonas phage KPP21	LC064302.1			85.699	100	41.483	41.429	41.465	41.459	41.473	41.301	41.191	41.079	41.45	41.083	41.099	41.006	40.926	42.438	42.377	42.634	42.014	3.622	3.849	3.859	2.993	2.761	2.882	3.108	3.338	3.309	3.075	3.134	2.489	2.987	3.908	2.471	2.438	2.301	2.593	5.128	5.068	5.948	6.109	5.69	5.973	6.095	6.15	5.745
Pseudomonas phage vB_PaeP_PYO2	MF490236.1		Litunavirus (6 species)	41.674	41.483	100	99.548	99.58	98.702	99.424	93.81	93.506	94.558	95.313	95.977	94.512	93.403	92.635	93.725	93.703	92.158	91.68	2.803	3.049	3.075	2.941	2.934	3.124	2.912	3.531	3.273	3.56	3.099	2.676	3.238	3.387	2.178	2.109	2.059	2.14	6.069	6.163	6.66	6.782	6.297	6.86	7.049	6.931	5.987
Pseudomonas phage RWG	KM411958.1			41.718	41.429	99.548	100	99.956	98.692	98.974	93.725	93.489	94.592	95.35	96.097	94.508	93.303	92.504	93.735	93.727	92.144	91.664	2.783	3.005	3.031	2.94	2.934	3.124	2.913	3.533	3.273	3.54	3.079	2.676	3.22	3.387	2.179	2.109	2.059	2.141	6.07	6.164	6.661	6.674	6.298	6.861	7.049	6.931	5.989
Pseudomonas phage PEV2	KU948710.1			41.709	41.465	99.58	99.956	100	98.67	99.006	93.704	93.517	94.622	95.322	96.063	94.479	93.279	92.532	93.718	93.695	92.12	91.646	2.784	3.027	3.053	2.939	2.933	3.123	2.912	3.531	3.273	3.54	3.08	2.676	3.219	3.387	2.178	2.109	2.059	2.14	6.069	6.163	6.66	6.673	6.297	6.86	7.048	6.93	5.989
Pseudomonas phage vB_PaeP_C2-10_Ab09	HG962375.1			41.74	41.459	98.702	98.692	98.67	100	99.264	93.973	93.262	94.449	95.498	96.025	94.833	93.416	92.615	93.7	93.677	92.276	91.694	2.733	3.004	3.03	2.956	2.927	3.078	2.927	3.374	3.152	3.513	3.141	2.689	3.279	2.931	1.995	2.118	2.048	2.13	6.119	6.147	6.645	6.709	6.17	6.655	7.085	6.964	6.065
Pseudomonas phage vB_PaeP_DEV	MF490238.1			41.686	41.473	99.424	98.974	99.006	99.264	100	93.872	93.51	94.655	95.277	95.723	94.582	93.459	92.741	93.76	93.734	92.219	91.756	2.758	3.005	3.031	2.942	2.934	3.205	2.913	3.436	3.175	3.498	3.1	2.802	3.277	3.084	1.985	2.109	2.059	2.141	6.141	6.236	6.781	6.778	6.24	6.856	7.041	6.923	6.039
Pseudomonas phage LIT1	FN422399.1			41.258	41.301	93.81	93.725	93.704	93.973	93.872	100	95.155	93.407	93.782	93.888	94.12	93.734	93.743	92.859	92.837	92.355	92.073	2.674	3.08	3.092	3.318	3.125	3.32	3.083	3.765	3.539	3.536	3.595	3.169	2.836	2.924	2.24	2.074	2.323	2.227	5.956	6.052	7.179	7.262	6.927	7.119	7.04	6.929	5.938
Pseudomonas phage DL64	KR054032.1			41.095	41.191	93.506	93.489	93.517	93.262	93.51	95.155	100	94.31	93.82	94.017	94.129	92.855	92.284	92.423	92.395	92.86	92.221	2.67	3.062	3.073	3.401	3.081	2.981	3.276	3.957	3.437	3.795	3.223	3.158	3.058	3.091	1.903	2.06	2.309	2.211	6.238	6.42	7.044	6.744	6.422	6.851	7.104	7.146	6.043
Pseudomonas phage vB_PaeP_MAG4	KR052142.1			41.281	41.079	94.558	94.592	94.622	94.449	94.655	93.407	94.31	100	94.442	94.453	94.19	92.184	91.968	93.894	93.869	92.725	92.725	2.355	2.502	2.513	3.284	2.755	3.091	2.903	3.628	2.902	3.287	2.902	2.667	2.791	3.179	1.95	2.013	2.197	2.278	5.941	6.066	6.93	6.945	6.409	6.878	7.329	7.301	5.703
Pseudomonas phage LY218	MN906996.1			41.488	41.45	95.313	95.35	95.322	95.498	95.277	93.782	93.82	94.442	100	97.356	96.679	92.261	92.176	92.94	92.913	92.418	92.008	2.671	2.89	2.915	3.085	2.986	2.851	3.114	3.522	3.188	3.458	3.197	2.728	3.195	2.655	2.038	2.104	1.978	2.059	6.403	6.584	6.76	7.147	6.457	6.652	7.275	6.984	6.357
Pseudomonas phage phi176	KM411960.1			41.571	41.083	95.977	96.097	96.063	96.025	95.723	93.888	94.017	94.453	97.356	100	98.409	92.088	92.021	93.099	93.083	92.486	91.971	2.768	3.068	3.094	2.91	3.209	2.975	2.744	3.684	3.272	3.377	3.197	2.685	3.3	3.195	2.181	2.112	2.062	2.143	6.075	6.159	6.584	6.735	6.358	6.692	6.969	6.914	5.874
Pseudomonas phage Pa2	NC_027345.1			41.446	41.099	94.512	94.508	94.479	94.833	94.582	94.12	94.129	94.19	96.679	98.409	100	92.127	92.153	92.674	92.655	92.324	91.942	2.545	2.721	2.746	2.907	3.282	3.05	2.938	3.684	3.037	3.392	2.941	2.639	3.391	2.615	1.947	2.141	1.946	2.027	6.02	6.102	6.527	6.801	6.046	6.751	7.069	6.979	5.879
Pseudomonas phage YH6	KM974184.1			41.133	41.006	93.403	93.303	93.279	93.416	93.459	93.734	92.855	92.184	92.261	92.088	92.127	100	95.214	91.622	91.592	92.283	91.299	2.656	3.087	3.083	3.105	3.008	3.375	2.758	3.289	3.327	3.411	3.52	2.724	3.05	2.542	2.139	1.91	2.418	2.114	6.081	6.152	7.112	7.012	6.608	6.962	6.912	6.762	6.054
Pseudomonas phage LP14	MH356729.1			41.255	40.926	92.635	92.504	92.532	92.615	92.741	93.743	92.284	91.968	92.176	92.021	92.153	95.214	100	90.962	90.944	91.639	90.846	2.681	2.844	2.851	3.538	3.18	3.037	3.081	3.711	3.582	2.96	3.483	2.987	2.978	3.035	1.706	1.976	1.929	1.834	6.028	6.328	7.029	7.157	6.539	6.837	6.8	6.797	6.336
Pseudomonas phage vB_Pae575P-3	KX171209.1			41.697	42.438	93.725	93.735	93.718	93.7	93.76	92.859	92.423	93.894	92.94	93.099	92.674	91.622	90.962	100	99.959	94.724	94.152	2.77	3.164	3.176	2.979	3.136	2.767	2.917	3.653	3.078	3.702	3.446	2.939	3.335	3.078	2.036	2.348	2.202	2.054	6.427	6.528	7.223	7.098	6.739	6.929	7.193	7.108	6.28
Pseudomonas phage vB_Pae1396P-5	KX171210.1			41.622	42.377	93.703	93.727	93.695	93.677	93.734	92.837	92.395	93.869	92.913	93.083	92.655	91.592	90.944	99.959	100	94.705	94.141	2.804	3.115	3.165	2.965	3.123	2.756	2.906	3.545	3.065	3.557	3.436	2.915	3.324	3.082	2.039	2.351	2.206	2.057	6.227	6.327	7.12	7.063	6.7	6.894	7.115	7.029	6.252
Pseudomonas phage YH30	KP994390.1			42.583	42.634	92.158	92.144	92.12	92.276	92.219	92.355	92.86	92.725	92.418	92.486	92.324	92.283	91.639	94.724	94.705	100	96.009	2.705	3.06	3.044	3.033	2.977	2.992	2.854	3.766	3.642	3.123	3.411	3.036	2.943	3.736	2.315	2.197	2.272	2.177	6.095	6.089	6.846	7.185	6.608	6.695	6.814	6.711	6.106
Pseudomonas phage PA26	NC_041907.1			42.858	42.014	91.68	91.664	91.646	91.694	91.756	92.073	92.221	92.725	92.008	91.971	91.942	91.299	90.846	94.152	94.141	96.009	100	2.903	3.169	3.181	3.119	2.84	3.159	2.795	3.499	3.54	2.882	3.513	2.948	2.857	3.173	2.026	1.641	1.765	1.756	5.795	5.864	7.044	7.407	6.827	6.875	7.163	6.952	6.042
Escherichia phage ECBP1/KBNP21	JX415535.1	Enquartavirinae (3 genera)	Gamaleyavirus (12 species)	2.588	3.622	2.803	2.783	2.784	2.733	2.758	2.674	2.67	2.355	2.671	2.768	2.545	2.656	2.681	2.77	2.804	2.705	2.903	100	90.897	90.873	78.474	80.76	81.167	75.333	76.463	80.867	85.786	83.262	78.887	78.456	47.353	47.231	47.069	47.401	47.327	21.459	21.783	22.968	22.787	22.131	21.895	26.462	27.138	22.697
Escherichia phage Bp4	KJ135004.2			2.509	3.849	3.049	3.005	3.027	3.004	3.005	3.08	3.062	2.502	2.89	3.068	2.721	3.087	2.844	3.164	3.115	3.06	3.169	90.897	100	99.967	78.735	81.163	81.812	75.816	75.264	78.659	83.138	81.386	79.647	77.919	47.775	46.994	46.82	47.05	47.011	21.17	21.443	22.221	21.775	21.484	21.462	25.752	26.326	22.597
Escherichia phage PD38	MH669274.1			2.515	3.859	3.075	3.031	3.053	3.03	3.031	3.092	3.073	2.513	2.915	3.094	2.746	3.083	2.851	3.176	3.165	3.044	3.181	90.873	99.967	100	78.729	81.361	81.794	75.68	75.228	78.603	83.113	81.334	79.575	77.88	47.631	46.909	46.682	46.906	46.928	21.222	21.496	22.319	21.95	21.621	21.598	25.774	26.348	22.282
Siphoviridae sp. isolate 355 from insect metagenome	MN855733.1			2.998	2.993	2.941	2.94	2.939	2.956	2.942	3.318	3.401	3.284	3.085	2.91	2.907	3.105	3.538	2.979	2.965	3.033	3.119	78.474	78.735	78.729	100	82.305	83.394	80.358	79.142	76.749	76.919	77.666	77.713	76.49	48.235	46.795	46.481	46.701	46.765	21.878	21.819	23.089	23.437	23.191	22.956	25.565	26.346	23.981
Escherichia phage vB_EcoP_PhAPEC5	KF192075.1			2.904	2.761	2.934	2.934	2.933	2.927	2.934	3.125	3.081	2.755	2.986	3.209	3.282	3.008	3.18	3.136	3.123	2.977	2.84	80.76	81.163	81.361	82.305	100	89.445	77.216	78.582	74.269	78.26	76.118	77.814	75.797	47.483	45.975	45.73	46.132	46.015	21.726	22.159	22.734	23.159	22.619	22.172	25.602	25.675	23.031
Escherichia phage vB_EcoP_PhAPEC7	KF562340.1			2.638	2.882	3.124	3.124	3.123	3.078	3.205	3.32	2.981	3.091	2.851	2.975	3.05	3.375	3.037	2.767	2.756	2.992	3.159	81.167	81.812	81.794	83.394	89.445	100	78.569	79.329	74.994	77.284	76.436	78.283	76.498	48.912	46.801	46.68	46.635	46.718	21.679	22.041	23.242	23.024	22.434	22.759	25.233	25.949	23.635
Escherichia phage vB_EcoP_G7C	HQ259105.1			3.355	3.108	2.912	2.913	2.912	2.927	2.913	3.083	3.276	2.903	3.114	2.744	2.938	2.758	3.081	2.917	2.906	2.854	2.795	75.333	75.816	75.68	80.358	77.216	78.569	100	76.574	76.576	75.322	75.04	74.915	72.963	46.73	45.127	44.747	45.294	45.167	20.788	21	22.652	22.145	21.77	21.833	24.737	24.96	22.212
Escherichia phage phi G17	MH358458.1			2.952	3.338	3.531	3.533	3.531	3.374	3.436	3.765	3.957	3.628	3.522	3.684	3.684	3.289	3.711	3.653	3.545	3.766	3.499	76.463	75.264	75.228	79.142	78.582	79.329	76.574	100	74.128	73.817	74.5	76.252	75.098	47.996	45.682	45.352	45.576	45.648	22.608	22.965	23.764	23.975	23.474	23.81	26.21	27.1	24.258
Shigella phage pSb-1	NC_023589.1			2.991	3.309	3.273	3.273	3.273	3.152	3.175	3.539	3.437	2.902	3.188	3.272	3.037	3.327	3.582	3.078	3.065	3.642	3.54	80.867	78.659	78.603	76.749	74.269	74.994	76.576	74.128	100	81.753	81.842	74.975	74.709	45.91	47.036	45.937	46.085	46.25	21.194	21.455	21.655	22.42	21.234	21.908	25.093	25.987	22.458
Escherichia phage EC1-UPM	KC206276.2			2.793	3.075	3.56	3.54	3.54	3.513	3.498	3.536	3.795	3.287	3.458	3.377	3.392	3.411	2.96	3.702	3.557	3.123	2.882	85.786	83.138	83.113	76.919	78.26	77.284	75.322	73.817	81.753	100	82.676	76.464	75.223	46.37	45.49	44.651	44.903	45.13	20.968	21.114	21.748	21.426	21.741	21.654	25.868	26.416	22.533
Escherichia phage St11Ph5	MG208881.1			2.846	3.134	3.099	3.079	3.08	3.141	3.1	3.595	3.223	2.902	3.197	3.197	2.941	3.52	3.483	3.446	3.436	3.411	3.513	83.262	81.386	81.334	77.666	76.118	76.436	75.04	74.5	81.842	82.676	100	77.675	76.817	47.263	46.542	46.636	47.088	47.028	20.607	21.308	22.222	21.362	21.792	21.679	24.797	25.265	21.836
Escherichia phage PGN829.1	MH733496.1			2.649	2.489	2.676	2.676	2.676	2.689	2.802	3.169	3.158	2.667	2.728	2.685	2.639	2.724	2.987	2.939	2.915	3.036	2.948	78.887	79.647	79.575	77.713	77.814	78.283	74.915	76.252	74.975	76.464	77.675	100	76.668	47.259	47.191	46.91	46.645	46.612	20.522	20.779	21.339	21.395	20.855	21.133	24.193	24.551	21.645
Escherichia phage IME11	NC_019423.1			2.92	2.987	3.238	3.22	3.219	3.279	3.277	2.836	3.058	2.791	3.195	3.3	3.391	3.05	2.978	3.335	3.324	2.943	2.857	78.456	77.919	77.88	76.49	75.797	76.498	72.963	75.098	74.709	75.223	76.817	76.668	100	49.77	46.023	46.205	46.45	46.302	21.966	21.613	22.03	22.223	22.192	21.885	24.376	25.571	22.507
Klebsiella phage KP8	MG922974.1		Kaypoctavirus (1 species)	3.396	3.908	3.387	3.387	3.387	2.931	3.084	2.924	3.091	3.179	2.655	3.195	2.615	2.542	3.035	3.078	3.082	3.736	3.173	47.353	47.775	47.631	48.235	47.483	48.912	46.73	47.996	45.91	46.37	47.263	47.259	49.77	100	48.189	47.884	48.036	48.135	25.771	26.06	24.948	24.487	24.974	24.047	28.418	28.424	26.333
Enterobacteria phage N4	EF056009.1		Enquatrovirus (1 species)	2.664	2.471	2.178	2.179	2.178	1.995	1.985	2.24	1.903	1.95	2.038	2.181	1.947	2.139	1.706	2.036	2.039	2.315	2.026	47.231	46.994	46.909	46.795	45.975	46.801	45.127	45.682	47.036	45.49	46.542	47.191	46.023	48.189	100	97.507	98.109	98.182	22.197	22.425	24.937	25.048	24.713	24.704	29.644	30.289	27.929
Escherichia phage PMBT57	MG770228.1			2.695	2.438	2.109	2.109	2.109	2.118	2.109	2.074	2.06	2.013	2.104	2.112	2.141	1.91	1.976	2.348	2.351	2.197	1.641	47.069	46.82	46.682	46.481	45.73	46.68	44.747	45.352	45.937	44.651	46.636	46.91	46.205	47.884	97.507	100	98.237	98.114	22.041	21.853	25.487	25.004	24.556	23.989	29.851	30.07	28.8
Escherichia phage OLB145	MH992123.1			2.771	2.301	2.059	2.059	2.059	2.048	2.059	2.323	2.309	2.197	1.978	2.062	1.946	2.418	1.929	2.202	2.206	2.272	1.765	47.401	47.05	46.906	46.701	46.132	46.635	45.294	45.576	46.085	44.903	47.088	46.645	46.45	48.036	98.109	98.237	100	99.505	21.792	21.365	25.948	25.294	24.175	24.175	29.976	30.365	28.982
Escherichia phage vB_EcoP_3HA13	MK931297.1			2.846	2.593	2.14	2.141	2.14	2.13	2.141	2.227	2.211	2.278	2.059	2.143	2.027	2.114	1.834	2.054	2.057	2.177	1.756	47.327	47.011	46.928	46.765	46.015	46.718	45.167	45.648	46.25	45.13	47.028	46.612	46.302	48.135	98.182	98.114	99.505	100	22.155	21.705	26.389	24.885	24.184	24.236	30.154	30.601	28.811
Achromobacter phage JWDelta	KF787094.1	Rothmandenesvirinae (4 genera)	Jwalphavirus (1 species)	4.75	5.128	6.069	6.07	6.069	6.119	6.141	5.956	6.238	5.941	6.403	6.075	6.02	6.081	6.028	6.427	6.227	6.095	5.795	21.459	21.17	21.222	21.878	21.726	21.679	20.788	22.608	21.194	20.968	20.607	20.522	21.966	25.771	22.197	22.041	21.792	22.155	100	95.154	58.215	57.765	58.35	57.469	45.187	44.988	45.128
Achromobacter phage JWAlpha	KF787095.1			4.962	5.068	6.163	6.164	6.163	6.147	6.236	6.052	6.42	6.066	6.584	6.159	6.102	6.152	6.328	6.528	6.327	6.089	5.864	21.783	21.443	21.496	21.819	22.159	22.041	21	22.965	21.455	21.114	21.308	20.779	21.613	26.06	22.425	21.853	21.365	21.705	95.154	100	58.767	58.2	58.239	58.006	45.55	45.29	44.362
Achromobacter phage phiAxp-3	KT321317.2		Dongdastvirus (4 species)	5.411	5.948	6.66	6.661	6.66	6.645	6.781	7.179	7.044	6.93	6.76	6.584	6.527	7.112	7.029	7.223	7.12	6.846	7.044	22.968	22.221	22.319	23.089	22.734	23.242	22.652	23.764	21.655	21.748	22.222	21.339	22.03	24.948	24.937	25.487	25.948	26.389	58.215	58.767	100	90.309	89.851	89.798	54.432	54.092	56.047
Achromobacter phage vB_AxyP_19-32_Axy04	MK962626.1			5.417	6.109	6.782	6.674	6.673	6.709	6.778	7.262	6.744	6.945	7.147	6.735	6.801	7.012	7.157	7.098	7.063	7.185	7.407	22.787	21.775	21.95	23.437	23.159	23.024	22.145	23.975	22.42	21.426	21.362	21.395	22.223	24.487	25.048	25.004	25.294	24.885	57.765	58.2	90.309	100	92.427	92.395	53.391	53.488	56.716
Achromobacter phage vB_AxyP_19-32_Axy12	MK962631.1			4.997	5.69	6.297	6.298	6.297	6.17	6.24	6.927	6.422	6.409	6.457	6.358	6.046	6.608	6.539	6.739	6.7	6.608	6.827	22.131	21.484	21.621	23.191	22.619	22.434	21.77	23.474	21.234	21.741	21.792	20.855	22.192	24.974	24.713	24.556	24.175	24.184	58.35	58.239	89.851	92.427	100	94.522	53.463	54.025	55.943
Achromobacter phage vB_AxyP_19-32_Axy24	MK962641.1			4.783	5.973	6.86	6.861	6.86	6.655	6.856	7.119	6.851	6.878	6.652	6.692	6.751	6.962	6.837	6.929	6.894	6.695	6.875	21.895	21.462	21.598	22.956	22.172	22.759	21.833	23.81	21.908	21.654	21.679	21.133	21.885	24.047	24.704	23.989	24.175	24.236	57.469	58.006	89.798	92.395	94.522	100	53.213	54.169	55.852
Pseudomonas phage inbricus	MG018928.1		Inbricusvirus (1 species)	5.634	6.095	7.049	7.049	7.048	7.085	7.041	7.04	7.104	7.329	7.275	6.969	7.069	6.912	6.8	7.193	7.115	6.814	7.163	26.462	25.752	25.774	25.565	25.602	25.233	24.737	26.21	25.093	25.868	24.797	24.193	24.376	28.418	29.644	29.851	29.976	30.154	45.187	45.55	54.432	53.391	53.463	53.213	100	98.892	51.861
Achromobacter phage vB_AxyP_19-32_Axy13	MK962632.1			5.557	6.15	6.931	6.931	6.93	6.964	6.923	6.929	7.146	7.301	6.984	6.914	6.979	6.762	6.797	7.108	7.029	6.711	6.952	27.138	26.326	26.348	26.346	25.675	25.949	24.96	27.1	25.987	26.416	25.265	24.551	25.571	28.424	30.289	30.07	30.365	30.601	44.988	45.29	54.092	53.488	54.025	54.169	98.892	100	52.432
Achromobacter phage vB_AxyP_19-32_Axy10	MK962629.1		Pourcelvirus (2 species)	5.407	5.745	5.987	5.989	5.989	6.065	6.039	5.938	6.043	5.703	6.357	5.874	5.879	6.054	6.336	6.28	6.252	6.106	6.042	22.697	22.597	22.282	23.981	23.031	23.635	22.212	24.258	22.458	22.533	21.836	21.645	22.507	26.333	27.929	28.8	28.982	28.811	45.128	44.362	56.047	56.716	55.943	55.852	51.861	52.432	100
Achromobacter phage vB_AxyP_19-32_Axy11	MK962630.1			5.771	5.386	6.238	6.241	6.24	6.322	6.295	6.042	6.17	6.019	6.182	6.176	6.119	6.037	6.241	6.488	6.382	6.309	6.092	22.573	22.166	22.161	23.762	22.632	23.598	22.375	23.659	21.367	21.873	22.172	21.759	22.588	26.075	27.27	27.209	27.454	27.341	44.522	44.136	56.161	57.19	56.534	57.542	52.269	52.651	92.492
Achromobacter phage vB_AxyP_19-32_Axy22	MK962639.1			5.73	5.807	6.441	6.443	6.442	6.462	6.498	6.149	6.281	6.268	6.599	6.317	6.253	6.248	6.532	6.531	6.502	6.34	6.242	22.957	23.124	23.076	24.735	23.052	24.027	22.656	24.388	22.141	22.886	22.437	22.215	22.907	26.263	28.073	28.288	28.058	28.187	44.709	44.37	56.39	57.005	56.726	57.406	53.064	53.166	94.789
Erwinia phage phiEaP-8	MH160392.1	Erskinevirinae (2 genera)	Yonginvirus (1 species)	3.279	3.234	3.592	3.644	3.643	3.555	3.589	3.43	3.47	3.303	3.59	3.094	3.318	3.247	3.372	3.401	3.209	3.775	3.149	17.538	18.005	18.042	17.761	17.147	17.468	16.961	17.612	16.879	17.203	17.012	18.078	16.948	18.441	18.981	19.329	19.18	19.119	14.158	14.063	16.312	15.746	15.77	15.453	16.62	16.47	16.255
Erwinia phage Ea9-2	KF806588.1		Johnsonvirus (2 species)	3.549	3.779	3.347	3.349	3.347	3.26	3.248	3.214	3.361	3.297	3.263	3.307	3.392	3.623	3.258	3.421	3.317	3.127	3.041	17.979	17.62	17.69	18.159	17.802	17.443	17.066	18.573	16.962	16.961	17.446	16.37	16.495	18.894	20.17	19.592	19.428	19.579	14.958	15.125	16.721	16.602	16.691	15.683	18.393	18.862	17.854
Erwinia phage vB_EamP_Gutmeister	KX098391.1			3.925	4.464	3.431	3.432	3.431	3.186	3.174	3.242	3.167	3.367	3.222	3.17	3.231	3.213	3.297	3.129	3.139	2.976	2.428	18.017	18.555	18.633	18.382	17.683	17.347	17.636	19.471	17.701	17.176	17.311	16.962	17.032	19.546	21.287	18.989	20.022	20.216	15.559	15.803	16.834	17.019	17.187	16.755	18.802	18.911	18.255
Erwinia phage vB_EamP_Frozen	KX098389.2			3.979	4.453	3.45	3.451	3.45	3.211	3.199	3.266	3.19	3.385	3.245	3.196	3.255	3.229	3.315	3.155	3.165	3.007	2.468	17.607	18.17	18.244	17.994	17.303	16.973	17.413	18.932	17.363	16.823	16.96	16.62	16.73	19.183	21.021	18.642	19.791	19.978	15.143	15.377	16.573	16.761	16.923	16.503	18.526	18.394	17.768
Erwinia phage vB_EamP_Rexella	KX098390.2			3.711	4.399	3.358	3.359	3.358	3.7	3.684	3.342	3.577	3.786	3.719	3.266	3.748	3.517	3.203	3.557	3.42	3.094	2.921	18.229	17.947	18.001	17.593	17.162	17.356	17.225	19.149	17.46	17.099	17.756	16.609	16.747	19.191	20.498	19.375	19.707	19.404	15.215	15.204	16.335	16.666	16.615	16.52	18.588	18.387	17.562
Sulfitobacter phage EE36phi1	FJ591094.1	Rhodovirinae (7 genera)	Aorunvirus (2 species)	2.425	2.216	2.98	2.981	2.98	3.07	2.982	2.994	3.072	3.033	2.83	2.951	2.952	3.162	3.094	3.074	3.079	3.198	3.246	4.772	4.798	4.81	4.696	5.015	5.305	5.1	4.581	4.837	4.518	4.64	4.783	4.465	4.475	5.219	5.023	5.344	5.243	4.839	4.813	4.532	4.75	4.575	4.792	5.02	5.109	4.694
Ruegeria phage vB_RpoP-V21	MH015253.1			2.265	2.977	2.863	2.864	2.863	2.85	2.867	2.984	3.19	3.128	2.53	2.946	2.845	2.872	2.942	2.972	2.977	3.029	2.905	4.495	4.435	4.449	4.829	4.568	4.467	4.208	4.688	4.341	4.531	4.647	4.679	4.113	4.891	4.522	5.255	5.182	5.128	4.61	4.885	4.692	4.471	4.297	4.57	4.837	5.178	4.857
Ruegeria phage vB_RpoP-V14	MH015257.1			2.263	2.974	2.861	2.862	2.861	2.848	2.865	2.982	3.187	3.125	2.528	2.943	2.842	2.869	2.94	2.97	2.974	3.027	2.903	4.491	4.431	4.445	4.825	4.565	4.463	4.204	4.684	4.337	4.527	4.643	4.675	4.11	4.887	4.518	5.25	5.178	5.124	4.606	4.88	4.688	4.468	4.293	4.566	4.833	5.173	4.853
Silicibacter phage DSS3phi2	FJ591093.1			2.267	2.98	2.796	2.797	2.796	2.851	2.8	2.904	3.191	2.989	2.433	2.905	2.804	2.874	2.943	2.906	2.91	2.909	2.785	4.497	4.436	4.45	4.828	4.567	4.466	4.208	4.687	4.344	4.53	4.649	4.761	4.115	4.893	4.473	5.207	5.096	5.042	4.677	4.952	4.695	4.474	4.3	4.573	5.172	5.174	4.86
Ruegeria phage vB_RpoP-V12	MH015250.1			2.265	2.976	2.863	2.864	2.863	2.85	2.867	2.983	3.189	3.086	2.53	2.903	2.803	2.872	2.942	2.972	2.977	3.029	2.905	4.495	4.434	4.448	4.829	4.568	4.467	4.208	4.688	4.34	4.531	4.647	4.678	4.113	4.891	4.434	5.168	5.095	5.041	4.61	4.884	4.556	4.336	4.295	4.436	4.837	5.178	4.856
Ruegeria phage vB_RpoP-V17	MH015259.1			2.265	2.977	2.863	2.864	2.863	2.85	2.867	2.983	3.19	3.086	2.53	2.904	2.803	2.872	2.942	2.972	2.977	3.029	2.905	4.495	4.435	4.449	4.829	4.568	4.467	4.208	4.688	4.341	4.531	4.647	4.679	4.113	4.891	4.435	5.168	5.095	5.041	4.61	4.885	4.556	4.337	4.295	4.436	4.837	5.178	4.856
Sulfitobacter phage phiCB2047-B	HQ317387.2		Raunefjordvirus (1 species)	1.568	1.439	1.709	1.71	1.709	1.76	1.667	1.947	1.803	2.008	1.74	1.795	1.802	1.962	1.759	1.979	1.982	1.883	1.764	6.316	5.943	6.064	5.203	5.369	5.921	5.096	5.681	5.774	5.53	5.347	5.584	5.082	5.277	5.772	5.727	5.828	5.785	4.135	4.299	3.911	3.953	3.909	3.934	4.241	4.36	4.343
Roseobacter phage RD-1410W1-01	KU885989.1		Aoquinvirus (1 species)	2.116	2.424	2.738	2.739	2.738	2.867	2.786	3.119	2.647	2.708	2.872	2.587	2.751	3.04	3.111	2.939	2.944	3.007	3.068	4.448	4.399	4.41	4.59	4.231	4.652	4.379	4.783	4.139	4.863	4.533	4.736	4.265	4.314	5.04	4.563	4.699	4.642	4.551	4.582	5.19	5.276	5.133	5.047	5.511	5.382	5.001
Ruegeria phage vB_RpoP-V13	MH015256.1		Pomeroyiviurs (1 species)	2.653	2.793	3.466	3.468	3.466	3.426	3.458	4.044	3.484	4.024	3.833	3.45	3.64	4.088	3.879	3.856	3.861	3.971	3.837	3.828	3.768	3.783	3.74	4.117	3.844	4.096	4.303	3.774	3.84	3.459	3.713	3.826	4.256	4.188	4.324	4.085	4.082	6.181	6.204	5.173	5.671	5.384	5.498	6.667	6.742	6.088
Dinoroseobacter phage DS-1410Ws-06	KU885988.1		Sanyabayvirus (1 species)	2.804	2.864	2.68	2.681	2.68	2.752	2.655	2.927	2.728	2.908	2.863	2.805	2.683	3.102	2.867	2.606	2.61	3.007	3.099	4.353	4.099	4.107	4.29	4.251	4.621	4.219	4.573	4.471	4.277	4.293	4.685	4.051	4.777	4.542	4.536	4.475	4.575	5.334	5.229	5.703	6.047	5.676	5.74	6.036	6.128	5.955
Roseobacter phage RD-1410Ws-07	KU885990.1			2.807	2.867	2.682	2.683	2.682	2.753	2.656	2.929	2.729	2.91	2.865	2.807	2.684	3.104	2.869	2.608	2.611	2.932	3.101	4.356	4.02	4.028	4.568	4.357	4.787	4.223	4.493	4.533	4.384	4.176	4.688	3.987	5.21	4.61	4.5	4.623	4.53	5.286	5.22	5.575	6.004	5.435	5.56	6.03	6.158	5.836
Roseovarius sp. 217 phage 1	FR682616.1		Plymouthvirus (1 species)	2.321	2.988	2.821	2.822	2.821	2.688	2.689	3.05	2.995	2.882	2.83	2.81	2.817	3.087	3.203	3.194	3.197	3.28	3.059	4.207	4.076	4.095	3.064	3.774	3.733	3.711	4.164	4.126	3.673	3.077	3.882	3.643	3.908	3.902	3.834	4.139	4.219	5.356	5.524	4.606	4.723	4.742	4.826	4.692	5.179	4.38
Roseovarius Plymouth podovirus 1	FR719956.1			2.426	2.937	2.755	2.756	2.755	2.796	2.797	2.712	2.93	2.815	2.764	2.766	2.776	3.023	3.164	2.913	2.916	3.213	3.024	3.987	3.844	3.862	3.407	3.829	3.782	3.707	4.19	4.26	3.608	3.329	3.896	3.629	3.91	4.116	4.038	4.357	4.398	5.472	5.641	4.49	4.672	4.622	4.776	4.608	5.154	4.223
Dinoroseobacter phage DFL12phi1	KJ621082.2		Baltimorevirus (1 species)	2.202	2.505	2.376	2.377	2.376	2.432	2.427	2.791	2.373	2.632	2.628	2.437	2.52	2.784	2.794	2.39	2.394	2.558	2.802	4.397	4.469	4.6	3.837	3.445	4.077	4.264	5.118	4.413	4.11	4.456	4.235	3.844	5.275	4.72	4.814	5.149	5.105	6.035	6.27	5.556	6.238	5.754	5.989	6.132	6.378	6.561
Dinoroseobacter phage vBDshPR2C	KJ803031.1			2.353	2.53	2.729	2.73	2.729	2.911	2.782	3.005	2.994	2.597	2.736	2.765	2.666	2.65	2.598	2.538	2.561	2.66	2.774	4.28	4.392	4.409	3.9	3.441	3.82	4.251	4.897	4.039	4.124	4.292	4.012	3.755	5.257	4.987	5.324	5.433	5.717	6.027	6.5	5.745	6.052	5.695	5.904	6.177	6.266	6.684
Pseudoalteromonas phage pYD6-A	JF974296.1	Fuhrmanvirinae (2 genera)	Mazuvirus (1 species)	2.516	2.619	2.704	2.705	2.704	2.517	2.508	2.376	2.428	2.484	2.324	2.72	2.509	2.151	2.019	2.493	2.497	2.44	2.26	4.656	4.633	4.642	4.056	3.639	3.983	4.193	4.867	4.27	4.715	4.222	3.954	4.248	3.929	4.791	4.575	4.376	4.374	2.245	2.28	1.98	2.426	2.265	2.31	2.554	2.55	1.977
Vibrio phage VBP47	HQ634194.1		Stoningtonvirus (1 species)	3.299	3.433	3.378	3.381	3.378	3.381	3.252	2.75	2.826	2.837	2.702	3.128	3.114	2.752	2.771	2.879	2.883	2.947	2.915	4.733	4.828	4.828	4.962	4.68	4.729	4.935	5.569	4.834	4.43	4.982	4.848	4.862	4.546	4.826	4.893	4.841	4.884	3.441	2.936	3.059	3.02	3.078	2.983	3.774	3.767	2.799
Vibrio phage VBP32	HQ634196.1			3.299	3.433	3.378	3.38	3.378	3.381	3.252	2.75	2.826	2.836	2.702	3.128	3.114	2.752	2.77	2.879	2.883	2.947	2.915	4.791	4.829	4.829	5.02	4.736	4.785	4.989	5.648	4.891	4.538	4.982	4.759	4.863	4.545	4.789	4.856	4.804	4.847	3.441	2.936	3.059	3.073	3.078	2.987	3.773	3.766	2.799
Vibrio phage 1.026.O._10N.222.49.C7	MG592410.1	Pontosvirinae (3 genera)	Nahantvirus (1 species)	2.45	2.726	3.256	3.257	3.255	3.29	3.255	3.223	3.108	3.245	3.182	3.279	3.139	3.029	3.135	3.157	3.161	3.335	3.152	4.485	4.033	4.043	3.713	3.998	3.822	3.686	4.051	4.478	4.483	4.409	3.91	4.161	4.652	4.646	4.625	4.912	4.912	3.455	3.257	2.91	3.044	2.711	2.862	3.996	4.167	2.58
Vibrio phage 1.025.O._10N.222.46.B6	MG592409.1			2.453	2.729	3.259	3.261	3.258	3.293	3.258	3.226	3.162	3.142	3.185	3.283	3.142	3.083	3.138	3.053	3.058	3.284	3.209	4.383	4.032	4.042	3.813	4.027	3.852	3.733	3.997	4.317	4.409	4.386	3.818	4.209	4.476	4.644	4.725	5.015	5.014	3.162	2.962	2.687	2.977	2.643	2.864	4.004	4.175	2.635
Vibrio phage 1.150.O._10N.222.46.A6	MG592519.1			2.453	2.729	3.259	3.261	3.258	3.293	3.258	3.226	3.162	3.142	3.185	3.283	3.142	3.083	3.138	3.053	3.058	3.284	3.209	4.383	4.032	4.042	3.813	4.027	3.852	3.733	3.997	4.317	4.409	4.386	3.818	4.209	4.476	4.644	4.725	5.015	5.014	3.162	2.962	2.687	2.977	2.643	2.864	4.004	4.175	2.635
Vibrio phage 1.152.O._10N.222.46.E1	MG592521.1			2.453	2.729	3.259	3.26	3.258	3.293	3.258	3.226	3.162	3.142	3.185	3.283	3.142	3.083	3.138	3.053	3.058	3.284	3.209	4.383	4.032	4.042	3.813	4.027	3.852	3.733	3.997	4.317	4.409	4.386	3.818	4.209	4.476	4.644	4.725	5.015	5.014	3.162	2.962	2.687	2.977	2.643	2.864	4.004	4.175	2.635
Vibrio phage 2.130.O._10N.222.46.C2	MG592668.1			2.453	2.729	3.259	3.261	3.258	3.293	3.258	3.226	3.162	3.142	3.185	3.283	3.142	3.083	3.138	3.053	3.058	3.284	3.209	4.383	4.032	4.042	3.813	4.027	3.852	3.733	3.997	4.317	4.409	4.386	3.818	4.209	4.476	4.644	4.725	5.015	5.014	3.162	2.962	2.687	2.977	2.643	2.864	4.004	4.175	2.635
Vibrio phage pVa5	KX889068.2		Galateavirus (1 species)	2.412	2.461	2.876	2.877	2.876	3.059	2.918	3.189	2.979	3.033	2.965	2.898	2.841	3.133	2.956	3.016	2.948	3.374	2.913	4.376	4.49	4.682	3.696	3.6	3.835	3.381	4.131	4.524	4.016	4.446	4.125	3.944	4.289	4.646	4.629	4.591	4.594	3.304	3.465	2.668	2.531	2.55	2.627	3.594	3.596	2.957
Vibrio phage 1.097.O._10N.286.49.B3	MG592470.1		Dorisvirus (1 species)	2.249	2.903	3.055	2.975	2.973	3.09	2.948	2.941	2.742	3.08	2.766	3.13	2.593	2.803	2.809	3.043	3.014	2.889	2.91	4.187	3.807	3.817	3.604	3.483	3.757	3.501	4.324	4.341	4.313	4.131	3.704	3.856	4.453	4.799	4.764	4.884	4.79	2.917	2.83	2.715	2.742	2.497	2.758	3.177	3.204	2.533
Pectobacterium phage phiA41	KY769270.1		Cbunavirus (4 species)	7.945	8.074	6.718	6.721	6.714	6.746	6.694	5.75	6.784	6.203	6.861	6.259	5.947	5.94	6.082	6.156	5.978	6.272	6.177	4.344	4.721	4.759	4.428	4.596	4.431	3.92	4.704	3.687	4.449	4.664	4.257	4.088	3.769	4.424	4.274	4.384	4.532	4.351	4.761	5.117	5.322	4.794	4.81	5.707	5.892	4.436
Pectobacterium phage Nepra	MH059638.1			7.793	7.494	7.178	7.109	7.108	7.16	7.157	6.665	7.003	7.135	7.044	6.799	6.815	6.829	6.543	6.767	6.571	7.031	6.494	4.197	4.779	4.817	4.598	4.346	4.599	3.765	4.679	4.044	4.32	4.557	4.577	3.998	3.751	4.899	4.873	4.743	4.5	4.608	4.877	5.477	5.44	5.615	5.652	4.943	5.109	4.476
Pectobacterium phage vB_PatP_CB1	KY514264.1			7.594	7.744	6.709	6.711	6.71	6.664	6.689	6.491	6.824	6.645	6.709	6.471	6.064	6.216	6.511	6.648	6.378	6.563	6.431	4.259	4.737	4.749	4.757	4.465	4.576	3.61	4.657	4.021	4.238	4.625	4.216	3.963	3.643	4.929	4.605	4.477	4.282	4.51	4.757	5.541	5.134	4.822	4.689	4.991	5.313	4.368
Pectobacterium phage vB_PatP_CB3	KY514265.1			7.598	7.593	7.078	7.08	7.079	7.06	7.057	6.722	6.875	7.01	6.967	6.916	6.724	6.769	6.616	6.735	6.543	6.666	6.566	4.184	4.72	4.731	4.857	4.305	4.437	3.709	4.578	3.915	4.321	4.623	4.154	3.965	3.717	5.081	4.806	4.589	4.582	4.624	4.871	5.67	5.24	5.41	5.453	4.958	5.279	4.507
Pectobacterium phage vB_PatP_CB4	KY549659.1			7.399	7.158	7.092	7.094	7.093	7.039	7.037	6.624	6.889	7.009	6.971	6.653	6.365	6.661	6.418	6.69	6.499	6.556	6.414	4.219	4.576	4.774	4.825	4.416	4.571	3.879	4.691	4.015	4.441	4.774	4.235	3.96	3.879	5.129	4.902	4.905	4.498	4.768	4.804	5.597	5.244	5.39	5.154	4.812	5.196	4.522
Alteromonas phage vB_AmaP_AD45-P1	KF005317.1		Alteavirus (1 species)	0.065	0.07	0.138	0.138	0.138	0.139	0.138	0.249	0.211	0.136	0.137	0.138	0.137	0.385	0.303	0.065	0.065	0.208	0.249	0.117	0.169	0.169	0.238	0.264	0.381	0.139	0.312	0.042	0.128	0.041	0.172	0.243	0.047	0.053	0	0	0	0	0	0	0	0.04	0.04	0	0	0.036
Alteromonas phage vB_AmaP_AD45-P4	KF005320.1			0.065	0.07	0.138	0.138	0.138	0.139	0.138	0.249	0.211	0.136	0.137	0.138	0.137	0.385	0.303	0.064	0.065	0.208	0.248	0.117	0.169	0.169	0.238	0.264	0.381	0.139	0.312	0.042	0.128	0.041	0.171	0.242	0.047	0.053	0	0	0	0	0	0	0	0.043	0.043	0	0	0.036
Alteromonas phage vB_AmaP_AD45-P2	KF005318.1			0.066	0.071	0.14	0.14	0.14	0.14	0.14	0.252	0.214	0.137	0.138	0.14	0.138	0.39	0.307	0.065	0.065	0.21	0.252	0.063	0.116	0.116	0.187	0.213	0.305	0.141	0.253	0.043	0.13	0.041	0.174	0.18	0.048	0.054	0	0	0	0	0	0	0	0.041	0.041	0	0	0
Alteromonas phage vB_AmaP_AD45-P3	KF005319.1			0.066	0.071	0.141	0.141	0.141	0.141	0.141	0.254	0.215	0.138	0.139	0.14	0.139	0.392	0.309	0.066	0.066	0.212	0.253	0.063	0.117	0.117	0.188	0.214	0.334	0.142	0.255	0.043	0.131	0.042	0.175	0.181	0.048	0.054	0	0	0	0	0	0	0	0.041	0.041	0	0	0.037
Vibrio phage 1.261.O._10N.286.51.A7	MG592625.1		Mukerjeevirus (4 species)	0.28	0	0.346	0.346	0.346	0.347	0.346	0.367	0.209	0.41	0.229	0.19	0.261	0.068	0.148	0.278	0.278	0.15	0.231	0.598	0.693	0.695	0.518	0.711	0.711	0.42	0.551	0.875	0.47	0.618	0.602	0.61	0.485	0.591	0.466	0.58	0.581	0.404	0.407	0.558	0.55	0.55	0.551	0.586	0.588	0.415
Vibrio phage 1.224.A._10N.261.48.B1	MG592591.1			0.281	0	0.203	0.203	0.203	0.204	0.203	0.21	0.211	0.199	0.105	0.105	0.105	0.068	0.146	0.209	0.209	0.079	0.176	0.54	0.594	0.595	0.517	0.65	0.65	0.337	0.551	0.789	0.634	0.56	0.596	0.609	0.357	0.646	0.526	0.632	0.634	0.517	0.521	0.532	0.524	0.549	0.55	0.622	0.624	0.327
Vibrio phage 1.169.O._10N.261.52.B1	MG592536.1			0.17	0	0.153	0.153	0.153	0.154	0.153	0.207	0.207	0.149	0.055	0	0	0.067	0.076	0	0	0.079	0.055	0.543	0.616	0.617	0.529	0.734	0.827	0.5	0.541	0.87	0.462	0.424	0.48	0.431	0.29	0.649	0.5	0.569	0.569	0.44	0.444	0.401	0.393	0.418	0.42	0.581	0.583	0.361
Vibrio phage 1.188.A._10N.286.51.A6	MG592554.1			0.129	0	0.153	0.153	0.153	0.154	0.153	0.207	0.207	0.149	0.055	0	0	0.067	0.076	0	0	0.079	0.055	0.542	0.614	0.616	0.51	0.733	0.684	0.355	0.509	0.868	0.462	0.424	0.478	0.449	0.29	0.649	0.522	0.569	0.569	0.44	0.444	0.401	0.52	0.545	0.42	0.581	0.583	0.332
Vibrio phage phi 1	KP280062.1		Pacinivirus (2 species)	0.842	0.603	0.82	0.82	0.82	0.822	0.818	0.715	0.828	1.019	0.86	0.922	0.921	1.027	1.117	0.862	0.863	0.989	0.983	3.047	2.993	2.995	2.937	2.802	2.893	2.599	2.952	2.448	2.842	2.675	2.82	2.674	2.792	3.826	3.789	3.993	3.997	0.725	0.522	0.817	1.006	0.733	0.73	1.011	0.886	0.592
Vibrio phage JSF3	KY065148.1			0.678	0.438	0.802	0.803	0.802	0.805	0.801	0.819	0.782	0.878	0.778	0.901	0.902	0.769	0.75	0.846	0.848	0.918	1.057	2.832	2.701	2.708	2.581	2.676	2.757	2.577	2.792	2.948	2.624	2.817	2.533	2.165	3.024	3.842	3.781	4.054	4.062	0.416	0.467	0.612	0.653	0.535	0.483	0.798	0.758	0.449
Vibrio phage VCO139	KC438283.1			0.678	0.44	0.802	0.802	0.802	0.804	0.801	0.819	0.782	0.878	0.778	0.901	0.902	0.769	0.749	0.846	0.848	0.918	1.057	2.857	2.702	2.708	2.658	2.689	2.768	2.592	2.807	2.972	2.587	2.846	2.554	2.189	3.184	3.849	3.766	4.068	4.05	0.417	0.467	0.612	0.654	0.535	0.483	0.799	0.759	0.407
Vibrio phage JA-1	NC_021540.1			0.678	0.439	0.8	0.8	0.8	0.803	0.799	0.817	0.78	0.876	0.776	0.899	0.9	0.767	0.747	0.844	0.846	0.916	1.055	2.851	2.696	2.702	2.652	2.683	2.761	2.586	2.8	2.968	2.582	2.839	2.552	2.184	3.062	3.846	3.761	4.062	4.044	0.416	0.467	0.612	0.654	0.536	0.483	0.799	0.759	0.45
Klebsiella phage Pylas	MH899585.1	Humphriesvirinae (3 genera)	Pylasvirus (2 species)	3.422	3.948	3.161	3.161	3.16	3.194	3.179	3.088	3.054	3.038	3.129	3.411	3.45	3.179	3.099	3.075	3.079	3.161	3.241	7.301	7.179	7.176	7.882	8.05	7.338	7.094	7.535	7.191	7.216	7.501	7.061	7.463	7.569	8.632	8.958	8.372	8.409	5.016	5.155	4.696	4.911	4.562	5.108	5.604	5.406	4.486
Klebsiella phage KpCHEMY26	MN163281.1			3.949	4.379	3.32	3.32	3.319	3.23	3.213	3.034	3.417	2.848	3.086	3.075	3.085	3.139	2.834	2.998	3.003	3.088	3.223	7.897	7.434	7.429	7.928	7.831	7.746	7.58	8.174	7.405	7.856	7.749	7.426	7.94	7.603	8.874	8.86	8.759	9.1	5.606	5.51	5.074	4.499	4.516	5.245	5.842	5.656	4.633
Escherichia phage Pollock	NC_027381.1		Pollockvirus (1 species)	2.521	2.186	1.657	1.657	1.657	1.682	1.666	1.342	1.833	1.517	1.758	1.651	1.747	1.812	2.083	2.034	2.037	1.801	1.907	9.061	9.259	9.285	9.246	9.084	9.316	8.484	8.293	8.458	8.884	8.867	8.865	7.782	7.08	9.298	10.636	9.436	9.525	3.621	3.702	3.853	3.834	3.745	3.641	3.953	3.953	3.229
Salmonella phage FSL SP-058	KC139517.1		Ithacavirus (2 species)	3.965	3.17	3.318	3.318	3.317	3.17	3.154	3.37	3.582	3.424	2.919	3.277	2.911	3.384	3.295	2.891	2.896	3.26	2.519	8.602	8.984	8.926	8.915	8.045	8.205	8.214	8.351	9.086	9.324	8.873	8.261	7.727	7.525	8.413	8.538	8.164	8.427	4.654	4.758	4.889	5.048	5.108	5.075	5.24	5.496	4.171
Salmonella phage FSL SP-076	KC139520.1			3.267	2.666	2.62	2.57	2.569	2.879	2.542	3.505	2.76	2.983	2.86	2.692	2.82	3.304	3.045	3.175	3.18	3.285	3.099	8.606	8.868	8.927	8.673	8.819	8.716	8.461	8.538	9.528	9.121	9.098	8.597	7.437	7.598	8.432	8.466	8.555	8.762	4.68	4.881	5.012	5.218	4.729	4.983	5.187	5.224	4.119
Pseudomonas phage ZC03	KU356690.1		Zicotriavirus (2 species)	1.42	1.141	1.332	1.332	1.332	1.373	1.334	1.351	1.332	1.784	1.329	1.332	1.365	1.531	1.527	1.967	1.936	1.591	1.654	7.163	6.889	7.117	7.757	7.032	7.219	7.163	7.274	7.2	7.592	7.143	6.787	6.705	6.941	9.006	8.112	8.409	8.351	5.288	5.372	5.223	5.039	5.337	5.447	5.753	6.028	5.435
Pseudomonas phage ZC08	KU356691.1			1.521	1.197	1.549	1.549	1.549	1.591	1.552	1.536	1.394	1.853	1.518	1.943	1.582	1.463	1.703	1.932	1.901	1.581	1.509	6.888	6.743	6.97	7.367	6.568	6.737	6.653	6.691	6.785	7.152	6.696	6.21	6.582	6.95	8.416	7.58	7.979	7.92	5.216	5.294	5.089	5.139	5.372	5.52	5.52	5.838	5.147
Vibrio phage pVco-5	KY612839.1			1.795	1.424	1.258	1.259	1.258	1.264	1.258	1.369	1.226	1.165	1.073	1.261	1.254	1.095	1.388	0.991	0.993	1.204	1.323	3.55	3.624	3.636	3.62	3.182	3.247	3.503	3.385	3.354	3.596	3.58	3.422	3.361	3.126	3.364	3.954	3.673	3.868	1.085	1.111	1.044	0.867	0.738	0.738	1.649	1.755	1.558
Vibrio phage phi50-12	MN584918.1			1.249	1.276	0.808	0.809	0.808	0.811	0.807	0.947	1.141	0.823	0.827	0.806	0.933	0.844	1.095	0.883	0.884	0.819	0.982	2.825	2.632	2.636	2.731	2.821	2.726	2.711	2.73	2.405	2.909	2.441	2.52	2.642	2.135	2.781	2.644	2.884	2.993	0.854	0.899	0.83	0.587	0.724	0.651	1.168	1.226	0.871
Podoviridae sp. ctLUJ1 from freshwater metagenome	MN582077.1			0.907	1.349	1.572	1.573	1.572	1.522	1.575	1.302	1.708	1.316	1.63	1.325	1.284	1.378	1.442	1.516	1.519	1.318	1.145	2.126	1.986	1.991	2.167	2.088	1.951	1.813	2.301	2.226	2.114	2.196	2.229	1.866	1.553	2.343	2.14	2.269	2.336	1.01	1.052	0.87	1.131	1.14	0.925	0.549	0.666	0.991
Acinetobacter phage Presley	KF669658.1		Presleyvirus (1 species)	2.537	2.237	1.373	1.373	1.373	1.251	1.245	1.12	1.334	1.482	1.349	1.514	1.588	1.409	1.235	1.266	1.268	1.212	1.202	3.053	2.877	2.884	2.965	2.751	2.788	3.64	2.752	2.696	3.083	3.299	2.927	2.736	2.815	3.806	3.752	3.69	3.798	1.474	1.407	1.457	1.152	1.169	1.076	1.243	1.455	0.985
Acinetobacter phage VB_ApiP_XC38	MN508356.1			2.417	2.748	2.275	2.275	2.275	2.607	2.584	2.528	2.761	2.725	2.707	2.339	2.6	2.92	2.745	2.608	2.559	2.534	2.824	3.758	3.645	3.654	3.868	3.766	3.55	3.672	3.434	3.73	3.522	3.443	3.583	3.758	3.491	3.739	3.768	3.792	3.733	1.913	2.098	2.566	2.48	2.805	2.25	1.882	1.847	1.309
Vibrio virus vB_VspP_SBP1	MK301608.1			3.691	3.665	3.172	3.173	3.172	3.19	3.174	3.102	3.148	3.264	3.279	3.248	3.307	3.127	3.064	3.345	3.35	3.453	3.282	4.478	4.334	4.345	4.753	4.695	4.595	4.293	4.887	3.838	4.407	4.83	5.065	4.359	4.206	4.728	4.712	5.034	5.039	3.767	3.782	3.695	3.389	3.315	3.433	4.063	4.315	3.282
Enterobacter phage EcP1	NC_019485.1		Eceepunavirus (1 species)	1.578	1.776	1.138	1.139	1.138	1.118	1.138	1.101	1.276	1.394	1.348	1.331	1.425	1.348	1.016	1.049	1.051	1.293	1.04	6.781	5.734	6.855	6.941	6.729	6.473	6.367	6.633	6.146	6.566	6.648	6.551	6.456	6.402	7.112	7.388	6.845	7.024	3.051	3.08	2.531	2.909	2.175	2.418	2.841	3.216	2.755
Pseudomonas phage phCDa	MH382836.1		Shizishanvirus (1 species)	10.81	10.707	12.592	12.587	12.585	12.678	12.609	12.982	12.854	12.185	12.479	12.447	12.412	12.761	12.108	12.217	12.216	12.373	12.471	3.514	3.214	3.222	3.042	2.643	3.104	3.118	2.992	2.942	2.222	2.705	2.855	3.087	3.552	2.865	3.01	3.063	3.097	3.544	4.06	5.145	5.001	4.993	5.004	5.089	4.736	4.721
Pseudomonas phage Littlefix	MG775260.1		Littlefixvirus (2 species)	12.629	12.801	13.716	13.718	13.715	13.92	13.755	14.112	13.178	13.724	14.067	14.046	13.817	13.217	13.437	13.669	13.536	13.371	13.368	3.833	3.523	3.49	3.616	3.758	3.458	3.385	3.224	2.924	3.721	3.032	3.67	3.651	3.206	4.359	3.52	4.001	3.999	5.232	5.512	4.752	4.744	5.055	4.878	5.327	5.424	4.575
Pseudomonas phage 98PfluR60PP	MH179480.1			11.639	12.432	12.921	12.925	12.92	12.879	12.821	12.388	12.081	12.692	12.501	12.452	12.159	12.502	11.991	12.652	12.59	12.17	11.746	3.542	3.889	3.898	4.193	4.546	3.687	4.121	4.259	4.124	4.148	3.794	3.863	4.107	3.817	4.52	4.028	4.558	4.732	4.628	4.652	4.249	4.34	4.069	3.606	5.037	5.115	4.388
Erwinia phage vB_EamP-S6	HQ728266.1		Waedenswilvirus (1 species)	4.647	5.306	4.897	4.899	5.193	4.922	4.903	5.093	5.048	5.08	4.895	5.082	5.223	5.107	5.252	5.186	5.141	5.258	4.95	8.722	8.445	8.464	8.871	7.948	7.678	8.113	8.419	8.496	8.443	8.602	7.872	8.573	8.694	7.651	8.118	7.716	7.963	9.453	9.479	9.188	9.015	9.38	9.132	10.919	10.771	9.099
Sinorhizobium phage ort11	MN228696.1		Huelvavirus (1 species)	3.374	3.829	3.881	3.883	3.881	3.709	3.881	3.7	3.223	3.494	3.53	3.797	3.474	3.612	3.329	3.704	3.487	3.694	3.332	13.66	13.187	13.225	12.995	13.216	13.094	13.229	13.592	13.724	13.119	13.483	13.05	13.322	14.129	14.7	14.853	14.74	14.754	12.731	12.477	12.508	12.356	11.763	11.9	13.907	14.184	12.368
Delftia phage RG-2014	KM879221.2		Dendoorenvirus (1 species)	3.307	3.898	4.478	4.478	4.478	4.617	4.478	4.479	4.395	4.574	4.563	4.685	4.787	4.535	4.417	4.657	4.629	4.333	4.755	7.337	7.396	7.41	7.035	7.53	7.539	7.586	7.543	7.598	6.586	6.983	7.718	6.971	8.858	7.432	7.498	7.639	7.621	13.288	14.081	18.25	19.324	19.013	19.315	20.542	20.327	19.526
Pseudomonas phage Zuri	MK863032.1		Zurivirus (1 species)	5.145	4.544	5.99	5.991	5.99	5.902	5.955	5.683	5.791	5.836	6.206	5.59	5.764	5.872	5.803	5.843	5.768	5.885	6.147	14.541	14.05	14.162	14.891	14.306	14.698	13.905	14.693	14.585	13.739	14.56	13.877	14.488	16.149	15.371	15.632	15.45	15.48	18.24	19.523	20.454	20.052	20.314	19.548	22.775	22.865	20.404
Podoviridae sp. ctda_1 from animal metagenome	MH622920.1			5.672	5.695	6.501	6.501	6.5	6.566	6.51	6.863	6.529	7.106	6.507	6.372	6.39	6.333	6.761	6.986	6.967	6.573	6.635	11.404	10.911	10.937	10.848	10.108	10.55	11.057	11.24	11.213	11.51	10.744	10.043	11.149	12.711	10.99	10.396	10.548	10.9	17.846	17.913	18.557	18.361	18.182	17.72	21.221	21.384	20.122
Xanthomonas phage RiverRider	MG983743.2		Riverridervirus (1 species)	4.088	4.133	5.085	5.087	5.086	5.013	5.085	4.965	5.162	4.643	5.01	5.105	4.995	4.776	4.991	5.174	5.164	5.188	4.835	14.084	13.52	13.466	14.605	13.949	14.556	14.218	15.318	14.095	14.292	14.913	12.871	13.879	16.11	14.295	14.647	14.752	14.869	16.65	16.515	15.772	15.654	16.043	15.9	18.025	18.288	17.063
Stenotrophomonas phage Pokken	MN062186.1		Pokkenvirus (1 species)	5.775	4.907	6.679	6.682	6.681	6.774	6.683	6.494	6.687	6.707	6.777	6.248	6.435	6.258	6.541	6.991	6.988	7.12	6.675	13.262	12.47	12.514	13.406	12.999	13.454	12.41	14.268	12.69	12.824	13.234	12.989	13.593	14.576	12.324	12.251	12.325	12.429	19.94	20.047	20.115	20.661	20.679	20.414	21.769	21.802	21.107
ViPTree
Gravity
[truncated: 73 more columns]

## Sheet: -Alteavirus
Table S1. VIRIDIC analysis of all N4-like viruses
Phage	Accession No.	Genome size (bp)	Host	Geographical origin	Source	Subfamily	Genus	FN422398.1	LC064302.1	MF490236.1	KM411958.1	KU948710.1	HG962375.1	MF490238.1	FN422399.1	KR054032.1	KR052142.1	MN906996.1	KM411960.1	NC_027345.1	KM974184.1	MH356729.1	KX171209.1	KX171210.1	KP994390.1	NC_041907.1	JX415535.1	KJ135004.2	MH669274.1	MN855733.1	KF192075.1	KF562340.1	HQ259105.1	MH358458.1	NC_023589.1	KC206276.2	MG208881.1	MH733496.1	NC_019423.1	MG922974.1	EF056009.1	MG770228.1	MH992123.1	MK931297.1	KF787094.1	KF787095.1	KT321317.2	MK962626.1	MK962631.1
Pseudomonas phage LUZ7	FN422398.1	74,901	Pseudomonas aeruginosa	Belgium	hospital waste sample	"Migulavirinae" (2 genera)	Luzseptimavirus (2 species)	100	85.699	41.674	41.718	41.709	41.74	41.686	41.258	41.095	41.281	41.488	41.571	41.446	41.133	41.255	41.697	41.622	42.583	42.858	2.588	2.509	2.515	2.998	2.904	2.638	3.355	2.952	2.991	2.793	2.846	2.649	2.92	3.396	2.664	2.695	2.771	2.846	4.75	4.962	5.411	5.417	4.997
Pseudomonas phage KPP21	LC064302.1	73,420	Pseudomonas aeruginosa	Japan				85.699	100	41.483	41.429	41.465	41.459	41.473	41.301	41.191	41.079	41.45	41.083	41.099	41.006	40.926	42.438	42.377	42.634	42.014	3.622	3.849	3.859	2.993	2.761	2.882	3.108	3.338	3.309	3.075	3.134	2.489	2.987	3.908	2.471	2.438	2.301	2.593	5.128	5.068	5.948	6.109	5.69
Pseudomonas phage vB_PaeP_PYO2	MF490236.1	72,697	Pseudomonas aeruginosa	Italy			Litunavirus (6 species)	41.674	41.483	100	99.548	99.58	98.702	99.424	93.81	93.506	94.558	95.313	95.977	94.512	93.403	92.635	93.725	93.703	92.158	91.68	2.803	3.049	3.075	2.941	2.934	3.124	2.912	3.531	3.273	3.56	3.099	2.676	3.238	3.387	2.178	2.109	2.059	2.14	6.069	6.163	6.66	6.782	6.297
Pseudomonas phage RWG	KM411958.1	72,646	Pseudomonas aeruginosa	UK				41.718	41.429	99.548	100	99.956	98.692	98.974	93.725	93.489	94.592	95.35	96.097	94.508	93.303	92.504	93.735	93.727	92.144	91.664	2.783	3.005	3.031	2.94	2.934	3.124	2.913	3.533	3.273	3.54	3.079	2.676	3.22	3.387	2.179	2.109	2.059	2.141	6.07	6.164	6.661	6.674	6.298
Pseudomonas phage PEV2	KU948710.1	72,697	Pseudomonas aeruginosa	USA	wastewater treatment plant			41.709	41.465	99.58	99.956	100	98.67	99.006	93.704	93.517	94.622	95.322	96.063	94.479	93.279	92.532	93.718	93.695	92.12	91.646	2.784	3.027	3.053	2.939	2.933	3.123	2.912	3.531	3.273	3.54	3.08	2.676	3.219	3.387	2.178	2.109	2.059	2.14	6.069	6.163	6.66	6.673	6.297
Pseudomonas phage vB_PaeP_C2-10_Ab09	HG962375.1	72,028	Pseudomonas aeruginosa	Ivory Coast	sewage			41.74	41.459	98.702	98.692	98.67	100	99.264	93.973	93.262	94.449	95.498	96.025	94.833	93.416	92.615	93.7	93.677	92.276	91.694	2.733	3.004	3.03	2.956	2.927	3.078	2.927	3.374	3.152	3.513	3.141	2.689	3.279	2.931	1.995	2.118	2.048	2.13	6.119	6.147	6.645	6.709	6.17
Pseudomonas phage vB_PaeP_DEV	MF490238.1	72,697	Pseudomonas aeruginosa	Italy				41.686	41.473	99.424	98.974	99.006	99.264	100	93.872	93.51	94.655	95.277	95.723	94.582	93.459	92.741	93.76	93.734	92.219	91.756	2.758	3.005	3.031	2.942	2.934	3.205	2.913	3.436	3.175	3.498	3.1	2.802	3.277	3.084	1.985	2.109	2.059	2.141	6.141	6.236	6.781	6.778	6.24
Pseudomonas phage LIT1	FN422399.1	72,544	Pseudomonas aeruginosa	Belgium	pond			41.258	41.301	93.81	93.725	93.704	93.973	93.872	100	95.155	93.407	93.782	93.888	94.12	93.734	93.743	92.859	92.837	92.355	92.073	2.674	3.08	3.092	3.318	3.125	3.32	3.083	3.765	3.539	3.536	3.595	3.169	2.836	2.924	2.24	2.074	2.323	2.227	5.956	6.052	7.179	7.262	6.927
Pseudomonas phage DL64	KR054032.1	72,378	Pseudomonas aeruginosa	UK	sewage			41.095	41.191	93.506	93.489	93.517	93.262	93.51	95.155	100	94.31	93.82	94.017	94.129	92.855	92.284	92.423	92.395	92.86	92.221	2.67	3.062	3.073	3.401	3.081	2.981	3.276	3.957	3.437	3.795	3.223	3.158	3.058	3.091	1.903	2.06	2.309	2.211	6.238	6.42	7.044	6.744	6.422
Pseudomonas phage vB_PaeP_MAG4	KR052142.1	72,979	Pseudomonas aeruginosa	Poland	environmental isolate			41.281	41.079	94.558	94.592	94.622	94.449	94.655	93.407	94.31	100	94.442	94.453	94.19	92.184	91.968	93.894	93.869	92.725	92.725	2.355	2.502	2.513	3.284	2.755	3.091	2.903	3.628	2.902	3.287	2.902	2.667	2.791	3.179	1.95	2.013	2.197	2.278	5.941	6.066	6.93	6.945	6.409
Pseudomonas phage LY218	MN906996.1	73,083	Pseudomonas aeruginosa	USA				41.488	41.45	95.313	95.35	95.322	95.498	95.277	93.782	93.82	94.442	100	97.356	96.679	92.261	92.176	92.94	92.913	92.418	92.008	2.671	2.89	2.915	3.085	2.986	2.851	3.114	3.522	3.188	3.458	3.197	2.728	3.195	2.655	2.038	2.104	1.978	2.059	6.403	6.584	6.76	7.147	6.457
Pseudomonas phage phi176	KM411960.1	73,048	Pseudomonas aeruginosa	UK				41.571	41.083	95.977	96.097	96.063	96.025	95.723	93.888	94.017	94.453	97.356	100	98.409	92.088	92.021	93.099	93.083	92.486	91.971	2.768	3.068	3.094	2.91	3.209	2.975	2.744	3.684	3.272	3.377	3.197	2.685	3.3	3.195	2.181	2.112	2.062	2.143	6.075	6.159	6.584	6.735	6.358
Pseudomonas phage Pa2	KM411959.1	73,008	Pseudomonas aeruginosa	USA				41.446	41.099	94.512	94.508	94.479	94.833	94.582	94.12	94.129	94.19	96.679	98.409	100	92.127	92.153	92.674	92.655	92.324	91.942	2.545	2.721	2.746	2.907	3.282	3.05	2.938	3.684	3.037	3.392	2.941	2.639	3.391	2.615	1.947	2.141	1.946	2.027	6.02	6.102	6.527	6.801	6.046
Pseudomonas phage YH6	KM974184.1	73,050	Pseudomonas aeruginosa	China	sewage			41.133	41.006	93.403	93.303	93.279	93.416	93.459	93.734	92.855	92.184	92.261	92.088	92.127	100	95.214	91.622	91.592	92.283	91.299	2.656	3.087	3.083	3.105	3.008	3.375	2.758	3.289	3.327	3.411	3.52	2.724	3.05	2.542	2.139	1.91	2.418	2.114	6.081	6.152	7.112	7.012	6.608
Pseudomonas phage LP14	MH356729.1	73,080	Pseudomonas aeruginosa	China	infected mink			41.255	40.926	92.635	92.504	92.532	92.615	92.741	93.743	92.284	91.968	92.176	92.021	92.153	95.214	100	90.962	90.944	91.639	90.846	2.681	2.844	2.851	3.538	3.18	3.037	3.081	3.711	3.582	2.96	3.483	2.987	2.978	3.035	1.706	1.976	1.929	1.834	6.028	6.328	7.029	7.157	6.539
Pseudomonas phage vB_Pae575P-3	KX171209.1	72,728	Pseudomonas sp.	Poland	sewage			41.697	42.438	93.725	93.735	93.718	93.7	93.76	92.859	92.423	93.894	92.94	93.099	92.674	91.622	90.962	100	99.959	94.724	94.152	2.77	3.164	3.176	2.979	3.136	2.767	2.917	3.653	3.078	3.702	3.446	2.939	3.335	3.078	2.036	2.348	2.202	2.054	6.427	6.528	7.223	7.098	6.739
Pseudomonas phage vB_Pae1396P-5	KX171210.1	72,508	Pseudomonas sp.	Poland	sewage			41.622	42.377	93.703	93.727	93.695	93.677	93.734	92.837	92.395	93.869	92.913	93.083	92.655	91.592	90.944	99.959	100	94.705	94.141	2.804	3.115	3.165	2.965	3.123	2.756	2.906	3.545	3.065	3.557	3.436	2.915	3.324	3.082	2.039	2.351	2.206	2.057	6.227	6.327	7.12	7.063	6.7
Pseudomonas phage YH30	KP994390.1	72,192	Pseudomonas aeruginosa	China	sewage			42.583	42.634	92.158	92.144	92.12	92.276	92.219	92.355	92.86	92.725	92.418	92.486	92.324	92.283	91.639	94.724	94.705	100	96.009	2.705	3.06	3.044	3.033	2.977	2.992	2.854	3.766	3.642	3.123	3.411	3.036	2.943	3.736	2.315	2.197	2.272	2.177	6.095	6.089	6.846	7.185	6.608
Pseudomonas phage PA26	JX194238.1	72,321	Pseudomonas aeruginosa	South Korea	reservoir water			42.858	42.014	91.68	91.664	91.646	91.694	91.756	92.073	92.221	92.725	92.008	91.971	91.942	91.299	90.846	94.152	94.141	96.009	100	2.903	3.169	3.181	3.119	2.84	3.159	2.795	3.499	3.54	2.882	3.513	2.948	2.857	3.173	2.026	1.641	1.765	1.756	5.795	5.864	7.044	7.407	6.827
Escherichia phage ECBP1	JX415535.1	69,855	Escherichia coli	USA		"Enquatrovirinae" (3 genera)	Gamaleyavirus (12 species)	2.588	3.622	2.803	2.783	2.784	2.733	2.758	2.674	2.67	2.355	2.671	2.768	2.545	2.656	2.681	2.77	2.804	2.705	2.903	100	90.897	90.873	78.474	80.76	81.167	75.333	76.463	80.867	85.786	83.262	78.887	78.456	47.353	47.231	47.069	47.401	47.327	21.459	21.783	22.968	22.787	22.131
Escherichia phage Bp4	KJ135004.2	72,583	Escherichia coli	China	chicken feces			2.509	3.849	3.049	3.005	3.027	3.004	3.005	3.08	3.062	2.502	2.89	3.068	2.721	3.087	2.844	3.164	3.115	3.06	3.169	90.897	100	99.967	78.735	81.163	81.812	75.816	75.264	78.659	83.138	81.386	79.647	77.919	47.775	46.994	46.82	47.05	47.011	21.17	21.443	22.221	21.775	21.484
Escherichia phage PD38	MH669274.1	72,583	Escherichia coli	China	chicken feces			2.515	3.859	3.075	3.031	3.053	3.03	3.031	3.092	3.073	2.513	2.915	3.094	2.746	3.083	2.851	3.176	3.165	3.044	3.181	90.873	99.967	100	78.729	81.361	81.794	75.68	75.228	78.603	83.113	81.334	79.575	77.88	47.631	46.909	46.682	46.906	46.928	21.222	21.496	22.319	21.95	21.621
Siphoviridae sp. isolate 355 from insect metagenome	MN855733.1	71,699		Belgium	insect metagenome			2.998	2.993	2.941	2.94	2.939	2.956	2.942	3.318	3.401	3.284	3.085	2.91	2.907	3.105	3.538	2.979	2.965	3.033	3.119	78.474	78.735	78.729	100	82.305	83.394	80.358	79.142	76.749	76.919	77.666	77.713	76.49	48.235	46.795	46.481	46.701	46.765	21.878	21.819	23.089	23.437	23.191
Escherichia phage vB_EcoP_PhAPEC5	KF192075.1	71,248	Escherichia coli	Belgium	river water			2.904	2.761	2.934	2.934	2.933	2.927	2.934	3.125	3.081	2.755	2.986	3.209	3.282	3.008	3.18	3.136	3.123	2.977	2.84	80.76	81.163	81.361	82.305	100	89.445	77.216	78.582	74.269	78.26	76.118	77.814	75.797	47.483	45.975	45.73	46.132	46.015	21.726	22.159	22.734	23.159	22.619
Escherichia phage vB_EcoP_PhAPEC7	KF562340.1	71,778	Escherichia coli	Belgium	river water			2.638	2.882	3.124	3.124	3.123	3.078	3.205	3.32	2.981	3.091	2.851	2.975	3.05	3.375	3.037	2.767	2.756	2.992	3.159	81.167	81.812	81.794	83.394	89.445	100	78.569	79.329	74.994	77.284	76.436	78.283	76.498	48.912	46.801	46.68	46.635	46.718	21.679	22.041	23.242	23.024	22.434
Escherichia phage vB_EcoP_G7C	HQ259105.1	72,917	Escherichia coli	Russia	horse feces			3.355	3.108	2.912	2.913	2.912	2.927	2.913	3.083	3.276	2.903	3.114	2.744	2.938	2.758	3.081	2.917	2.906	2.854	2.795	75.333	75.816	75.68	80.358	77.216	78.569	100	76.574	76.576	75.322	75.04	74.915	72.963	46.73	45.127	44.747	45.294	45.167	20.788	21	22.652	22.145	21.77
Escherichia phage phi G17	MH358458.1	72,917	Escherichia coli	Russia	horse feces			2.952	3.338	3.531	3.533	3.531	3.374	3.436	3.765	3.957	3.628	3.522	3.684	3.684	3.289	3.711	3.653	3.545	3.766	3.499	76.463	75.264	75.228	79.142	78.582	79.329	76.574	100	74.128	73.817	74.5	76.252	75.098	47.996	45.682	45.352	45.576	45.648	22.608	22.965	23.764	23.975	23.474
Shigella phage pSb-1	NC_023589.1	71,629	Shigella boydii	South Korea				2.991	3.309	3.273	3.273	3.273	3.152	3.175	3.539	3.437	2.902	3.188	3.272	3.037	3.327	3.582	3.078	3.065	3.642	3.54	80.867	78.659	78.603	76.749	74.269	74.994	76.576	74.128	100	81.753	81.842	74.975	74.709	45.91	47.036	45.937	46.085	46.25	21.194	21.455	21.655	22.42	21.234
Escherichia phage EC1-UPM	KC206276.2	70,912	Escherichia coli	Malaysia	chicken fecal material			2.793	3.075	3.56	3.54	3.54	3.513	3.498	3.536	3.795	3.287	3.458	3.377	3.392	3.411	2.96	3.702	3.557	3.123	2.882	85.786	83.138	83.113	76.919	78.26	77.284	75.322	73.817	81.753	100	82.676	76.464	75.223	46.37	45.49	44.651	44.903	45.13	20.968	21.114	21.748	21.426	21.741
Escherichia phage St11Ph5	MG208881.1	72,444	Escherichia coli	Russia	horse feces			2.846	3.134	3.099	3.079	3.08	3.141	3.1	3.595	3.223	2.902	3.197	3.197	2.941	3.52	3.483	3.446	3.436	3.411	3.513	83.262	81.386	81.334	77.666	76.118	76.436	75.04	74.5	81.842	82.676	100	77.675	76.817	47.263	46.542	46.636	47.088	47.028	20.607	21.308	22.222	21.362	21.792
Escherichia phage PGN829.1	MH733496.1	74,437	Escherichia coli	India	sewage			2.649	2.489	2.676	2.676	2.676	2.689	2.802	3.169	3.158	2.667	2.728	2.685	2.639	2.724	2.987	2.939	2.915	3.036	2.948	78.887	79.647	79.575	77.713	77.814	78.283	74.915	76.252	74.975	76.464	77.675	100	76.668	47.259	47.191	46.91	46.645	46.612	20.522	20.779	21.339	21.395	20.855
Escherichia phage IME11	JX880034.1	72,570	Escherichia coli	China	hospital sewage, Beijing			2.92	2.987	3.238	3.22	3.219	3.279	3.277	2.836	3.058	2.791	3.195	3.3	3.391	3.05	2.978	3.335	3.324	2.943	2.857	78.456	77.919	77.88	76.49	75.797	76.498	72.963	75.098	74.709	75.223	76.817	76.668	100	49.77	46.023	46.205	46.45	46.302	21.966	21.613	22.03	22.223	22.192
Klebsiella phage KP8	MG922974.1	73,679	Klebsiella pneumoniae	Russia	hospital sewage		"Kaypoctavirus" (1 species)	3.396	3.908	3.387	3.387	3.387	2.931	3.084	2.924	3.091	3.179	2.655	3.195	2.615	2.542	3.035	3.078	3.082	3.736	3.173	47.353	47.775	47.631	48.235	47.483	48.912	46.73	47.996	45.91	46.37	47.263	47.259	49.77	100	48.189	47.884	48.036	48.135	25.771	26.06	24.948	24.487	24.974
Enterobacteria phage N4	EF056009.1	70,153	Escherichia coli	Italy	sewage		Enquatrovirus (1 species)	2.664	2.471	2.178	2.179	2.178	1.995	1.985	2.24	1.903	1.95	2.038	2.181	1.947	2.139	1.706	2.036	2.039	2.315	2.026	47.231	46.994	46.909	46.795	45.975	46.801	45.127	45.682	47.036	45.49	46.542	47.191	46.023	48.189	100	97.507	98.109	98.182	22.197	22.425	24.937	25.048	24.713
Escherichia phage PMBT57	MG770228.1	70,857	Escherichia coli	Germany	sewage			2.695	2.438	2.109	2.109	2.109	2.118	2.109	2.074	2.06	2.013	2.104	2.112	2.141	1.91	1.976	2.348	2.351	2.197	1.641	47.069	46.82	46.682	46.481	45.73	46.68	44.747	45.352	45.937	44.651	46.636	46.91	46.205	47.884	97.507	100	98.237	98.114	22.041	21.853	25.487	25.004	24.556
Escherichia phage OLB145	MH992123.1	70,173	Escherichia coli	USA	wastewater treatment plant			2.771	2.301	2.059	2.059	2.059	2.048	2.059	2.323	2.309	2.197	1.978	2.062	1.946	2.418	1.929	2.202	2.206	2.272	1.765	47.401	47.05	46.906	46.701	46.132	46.635	45.294	45.576	46.085	44.903	47.088	46.645	46.45	48.036	98.109	98.237	100	99.505	21.792	21.365	25.948	25.294	24.175
Escherichia phage vB_EcoP_3HA13	MK931297.1	70,142	Escherichia coli	Canada	wastewater			2.846	2.593	2.14	2.141	2.14	2.13	2.141	2.227	2.211	2.278	2.059	2.143	2.027	2.114	1.834	2.054	2.057	2.177	1.756	47.327	47.011	46.928	46.765	46.015	46.718	45.167	45.648	46.25	45.13	47.028	46.612	46.302	48.135	98.182	98.114	99.505	100	22.155	21.705	26.389	24.885	24.184
Achromobacter phage JWDelta	KF787094.1	72,329	Achromobacter xylosoxidans	Germany	sewage	"Rothmandenesvirinae" (4 genera)	Jwalphavirus (1 species)	4.75	5.128	6.069	6.07	6.069	6.119	6.141	5.956	6.238	5.941	6.403	6.075	6.02	6.081	6.028	6.427	6.227	6.095	5.795	21.459	21.17	21.222	21.878	21.726	21.679	20.788	22.608	21.194	20.968	20.607	20.522	21.966	25.771	22.197	22.041	21.792	22.155	100	95.154	58.215	57.765	58.35
Achromobacter phage JWAlpha	KF787095.1	73,659	Achromobacter xylosoxidans	Germany	sewage			4.962	5.068	6.163	6.164	6.163	6.147	6.236	6.052	6.42	6.066	6.584	6.159	6.102	6.152	6.328	6.528	6.327	6.089	5.864	21.783	21.443	21.496	21.819	22.159	22.041	21	22.965	21.455	21.114	21.308	20.779	21.613	26.06	22.425	21.853	21.365	21.705	95.154	100	58.767	58.2	58.239
Achromobacter phage phiAxp-3	KT321317.2	72,825	Achromobacter xylosoxidans	China	raw hospital sewage		"Dongdastvirus" (4 species)	5.411	5.948	6.66	6.661	6.66	6.645	6.781	7.179	7.044	6.93	6.76	6.584	6.527	7.112	7.029	7.223	7.12	6.846	7.044	22.968	22.221	22.319	23.089	22.734	23.242	22.652	23.764	21.655	21.748	22.222	21.339	22.03	24.948	24.937	25.487	25.948	26.389	58.215	58.767	100	90.309	89.851
Achromobacter phage vB_AxyP_19-32_Axy04	MK962626.1	73,834	Achromobacter xylosoxidans	Côte d'Ivoire	sewage			5.417	6.109	6.782	6.674	6.673	6.709	6.778	7.262	6.744	6.945	7.147	6.735	6.801	7.012	7.157	7.098	7.063	7.185	7.407	22.787	21.775	21.95	23.437	23.159	23.024	22.145	23.975	22.42	21.426	21.362	21.395	22.223	24.487	25.048	25.004	25.294	24.885	57.765	58.2	90.309	100	92.427
Achromobacter phage vB_AxyP_19-32_Axy12	MK962631.1	74,096	Achromobacter xylosoxidans	Côte d'Ivoire	sewage			4.997	5.69	6.297	6.298	6.297	6.17	6.24	6.927	6.422	6.409	6.457	6.358	6.046	6.608	6.539	6.739	6.7	6.608	6.827	22.131	21.484	21.621	23.191	22.619	22.434	21.77	23.474	21.234	21.741	21.792	20.855	22.192	24.974	24.713	24.556	24.175	24.184	58.35	58.239	89.851	92.427	100
Achromobacter phage vB_AxyP_19-32_Axy24	MK962641.1	74,744	Achromobacter xylosoxidans	Côte d'Ivoire	sewage			4.783	5.973	6.86	6.861	6.86	6.655	6.856	7.119	6.851	6.878	6.652	6.692	6.751	6.962	6.837	6.929	6.894	6.695	6.875	21.895	21.462	21.598	22.956	22.172	22.759	21.833	23.81	21.908	21.654	21.679	21.133	21.885	24.047	24.704	23.989	24.175	24.236	57.469	58.006	89.798	92.395	94.522
Pseudomonas phage inbricus	MG018928.1	70,211	Pseudomonas syringae pv. avii	Denmark			"Inbricusvirus" (1 species)	5.634	6.095	7.049	7.049	7.048	7.085	7.041	7.04	7.104	7.329	7.275	6.969	7.069	6.912	6.8	7.193	7.115	6.814	7.163	26.462	25.752	25.774	25.565	25.602	25.233	24.737	26.21	25.093	25.868	24.797	24.193	24.376	28.418	29.644	29.851	29.976	30.154	45.187	45.55	54.432	53.391	53.463
Achromobacter phage vB_AxyP_19-32_Axy13	MK962632.1	70,103	Achromobacter xylosoxidans	Côte d'Ivoire	sewage			5.557	6.15	6.931	6.931	6.93	6.964	6.923	6.929	7.146	7.301	6.984	6.914	6.979	6.762	6.797	7.108	7.029	6.711	6.952	27.138	26.326	26.348	26.346	25.675	25.949	24.96	27.1	25.987	26.416	25.265	24.551	25.571	28.424	30.289	30.07	30.365	30.601	44.988	45.29	54.092	53.488	54.025
Achromobacter phage vB_AxyP_19-32_Axy10	MK962629.1	73,898	Achromobacter xylosoxidans	Côte d'Ivoire	sewage		"Pourcelvirus" (2 species)	5.407	5.745	5.987	5.989	5.989	6.065	6.039	5.938	6.043	5.703	6.357	5.874	5.879	6.054	6.336	6.28	6.252	6.106	6.042	22.697	22.597	22.282	23.981	23.031	23.635	22.212	24.258	22.458	22.533	21.836	21.645	22.507	26.333	27.929	28.8	28.982	28.811	45.128	44.362	56.047	56.716	55.943
Achromobacter phage vB_AxyP_19-32_Axy11	MK962630.1	73,413	Achromobacter xylosoxidans	Côte d'Ivoire	sewage			5.771	5.386	6.238	6.241	6.24	6.322	6.295	6.042	6.17	6.019	6.182	6.176	6.119	6.037	6.241	6.488	6.382	6.309	6.092	22.573	22.166	22.161	23.762	22.632	23.598	22.375	23.659	21.367	21.873	22.172	21.759	22.588	26.075	27.27	27.209	27.454	27.341	44.522	44.136	56.161	57.19	56.534
Achromobacter phage vB_AxyP_19-32_Axy22	MK962639.1	71,710	Achromobacter xylosoxidans	Côte d'Ivoire	sewage			5.73	5.807	6.441	6.443	6.442	6.462	6.498	6.149	6.281	6.268	6.599	6.317	6.253	6.248	6.532	6.531	6.502	6.34	6.242	22.957	23.124	23.076	24.735	23.052	24.027	22.656	24.388	22.141	22.886	22.437	22.215	22.907	26.263	28.073	28.288	28.058	28.187	44.709	44.37	56.39	57.005	56.726
Erwinia phage phiEaP-8	MH160392.1	75,929	Erwinia amylovora	South Korea	Soil from apple and pear orchard	"Erskinevirinae" (2 genera)	"Yonginvirus" (1 species)	3.279	3.234	3.592	3.644	3.643	3.555	3.589	3.43	3.47	3.303	3.59	3.094	3.318	3.247	3.372	3.401	3.209	3.775	3.149	17.538	18.005	18.042	17.761	17.147	17.468	16.961	17.612	16.879	17.203	17.012	18.078	16.948	18.441	18.981	19.329	19.18	19.119	14.158	14.063	16.312	15.746	15.77
Erwinia phage Ea9-2	KF806588.1	75,568	Erwinia amylovora	Canada	soil adjacent to infected trees		Johnsonvirus (2 species)	3.549	3.779	3.347	3.349	3.347	3.26	3.248	3.214	3.361	3.297	3.263	3.307	3.392	3.623	3.258	3.421	3.317	3.127	3.041	17.979	17.62	17.69	18.159	17.802	17.443	17.066	18.573	16.962	16.961	17.446	16.37	16.495	18.894	20.17	19.592	19.428	19.579	14.958	15.125	16.721	16.602	16.691
Erwinia phage vB_EamP_Gutmeister	KX098391.1	71,173	Erwinia amylovora	USA	apple tree sample			3.925	4.464	3.431	3.432	3.431	3.186	3.174	3.242	3.167	3.367	3.222	3.17	3.231	3.213	3.297	3.129	3.139	2.976	2.428	18.017	18.555	18.633	18.382	17.683	17.347	17.636	19.471	17.701	17.176	17.311	16.962	17.032	19.546	21.287	18.989	20.022	20.216	15.559	15.803	16.834	17.019	17.187
Erwinia phage vB_EamP_Frozen	KX098389.2	75,147	Erwinia amylovora	USA	blossoms and branches			3.979	4.453	3.45	3.451	3.45	3.211	3.199	3.266	3.19	3.385	3.245	3.196	3.255	3.229	3.315	3.155	3.165	3.007	2.468	17.607	18.17	18.244	17.994	17.303	16.973	17.413	18.932	17.363	16.823	16.96	16.62	16.73	19.183	21.021	18.642	19.791	19.978	15.143	15.377	16.573	16.761	16.923
Erwinia phage vB_EamP_Rexella	KX098390.2	75,448	Erwinia amylovora	USA	blossoms and branches			3.711	4.399	3.358	3.359	3.358	3.7	3.684	3.342	3.577	3.786	3.719	3.266	3.748	3.517	3.203	3.557	3.42	3.094	2.921	18.229	17.947	18.001	17.593	17.162	17.356	17.225	19.149	17.46	17.099	17.756	16.609	16.747	19.191	20.498	19.375	19.707	19.404	15.215	15.204	16.335	16.666	16.615
Sulfitobacter phage EE36phi1	FJ591094.1	73,325	Sulfitobacter sp.	USA	Baltimore Inner Harbor sea water	"Rhodovirinae" (7 genera)	"Aorunvirus" (2 species)	2.425	2.216	2.98	2.981	2.98	3.07	2.982	2.994	3.072	3.033	2.83	2.951	2.952	3.162	3.094	3.074	3.079	3.198	3.246	4.772	4.798	4.81	4.696	5.015	5.305	5.1	4.581	4.837	4.518	4.64	4.783	4.465	4.475	5.219	5.023	5.344	5.243	4.839	4.813	4.532	4.75	4.575
Ruegeria phage vB_RpoP-V21	MH015253.1	74,665	Ruegeria pomeroyi	USA	Inner Harbor water			2.265	2.977	2.863	2.864	2.863	2.85	2.867	2.984	3.19	3.128	2.53	2.946	2.845	2.872	2.942	2.972	2.977	3.029	2.905	4.495	4.435	4.449	4.829	4.568	4.467	4.208	4.688	4.341	4.531	4.647	4.679	4.113	4.891	4.522	5.255	5.182	5.128	4.61	4.885	4.692	4.471	4.297
Ruegeria phage vB_RpoP-V14	MH015257.1	74,792	Ruegeria pomeroyi	USA	Inner Harbor water			2.263	2.974	2.861	2.862	2.861	2.848	2.865	2.982	3.187	3.125	2.528	2.943	2.842	2.869	2.94	2.97	2.974	3.027	2.903	4.491	4.431	4.445	4.825	4.565	4.463	4.204	4.684	4.337	4.527	4.643	4.675	4.11	4.887	4.518	5.25	5.178	5.124	4.606	4.88	4.688	4.468	4.293
Silicibacter phage DSS3phi2	FJ591093.1	74,611	Ruegeria sp.	USA	Baltimore Inner Harbor sea water			2.267	2.98	2.796	2.797	2.796	2.851	2.8	2.904	3.191	2.989	2.433	2.905	2.804	2.874	2.943	2.906	2.91	2.909	2.785	4.497	4.436	4.45	4.828	4.567	4.466	4.208	4.687	4.344	4.53	4.649	4.761	4.115	4.893	4.473	5.207	5.096	5.042	4.677	4.952	4.695	4.474	4.3
Ruegeria phage vB_RpoP-V12	MH015250.1	74,675	Ruegeria pomeroyi	USA	Inner Harbor water			2.265	2.976	2.863	2.864	2.863	2.85	2.867	2.983	3.189	3.086	2.53	2.903	2.803	2.872	2.942	2.972	2.977	3.029	2.905	4.495	4.434	4.448	4.829	4.568	4.467	4.208	4.688	4.34	4.531	4.647	4.678	4.113	4.891	4.434	5.168	5.095	5.041	4.61	4.884	4.556	4.336	4.295
Ruegeria phage vB_RpoP-V17	MH015259.1	74,665	Ruegeria pomeroyi	USA	Inner Harbor water			2.265	2.977	2.863	2.864	2.863	2.85	2.867	2.983	3.19	3.086	2.53	2.904	2.803	2.872	2.942	2.972	2.977	3.029	2.905	4.495	4.435	4.449	4.829	4.568	4.467	4.208	4.688	4.341	4.531	4.647	4.679	4.113	4.891	4.435	5.168	5.095	5.041	4.61	4.885	4.556	4.337	4.295
Sulfitobacter phage phiCB2047-B	HQ317387.2	74,485	Sulfitobacter sp.	USA	seawater, Arctic: Norwegian Sea		"Raunefjordvirus" (1 species)	1.568	1.439	1.709	1.71	1.709	1.76	1.667	1.947	1.803	2.008	1.74	1.795	1.802	1.962	1.759	1.979	1.982	1.883	1.764	6.316	5.943	6.064	5.203	5.369	5.921	5.096	5.681	5.774	5.53	5.347	5.584	5.082	5.277	5.772	5.727	5.828	5.785	4.135	4.299	3.911	3.953	3.909
Roseobacter phage RD-1410W1-01	KU885989.1	72,674	Dinoroseobacter shibae	China	seawater China: Sanya Bay		"Aoquinvirus" (1 species)	2.116	2.424	2.738	2.739	2.738	2.867	2.786	3.119	2.647	2.708	2.872	2.587	2.751	3.04	3.111	2.939	2.944	3.007	3.068	4.448	4.399	4.41	4.59	4.231	4.652	4.379	4.783	4.139	4.863	4.533	4.736	4.265	4.314	5.04	4.563	4.699	4.642	4.551	4.582	5.19	5.276	5.133
Ruegeria phage vB_RpoP-V13	MH015256.1	74,830	Ruegeria pomeroyi	USA	Inner Harbor water		"Pomeroyivirus" (1 species)	2.653	2.793	3.466	3.468	3.466	3.426	3.458	4.044	3.484	4.024	3.833	3.45	3.64	4.088	3.879	3.856	3.861	3.971	3.837	3.828	3.768	3.783	3.74	4.117	3.844	4.096	4.303	3.774	3.84	3.459	3.713	3.826	4.256	4.188	4.324	4.085	4.082	6.181	6.204	5.173	5.671	5.384
Dinoroseobacter phage DS-1410Ws-06	KU885988.1	76,466	Dinoroseobacter shibae DFL12	China	Sanya Bay		"Sanyabayvirus" (1 species)	2.804	2.864	2.68	2.681	2.68	2.752	2.655	2.927	2.728	2.908	2.863	2.805	2.683	3.102	2.867	2.606	2.61	3.007	3.099	4.353	4.099	4.107	4.29	4.251	4.621	4.219	4.573	4.471	4.277	4.293	4.685	4.051	4.777	4.542	4.536	4.475	4.575	5.334	5.229	5.703	6.047	5.676
Roseobacter phage RD-1410Ws-07	KU885990.1	76,298	Roseobacter denitrificans	China	seawater China: Sanya Bay			2.807	2.867	2.682	2.683	2.682	2.753	2.656	2.929	2.729	2.91	2.865	2.807	2.684	3.104	2.869	2.608	2.611	2.932	3.101	4.356	4.02	4.028	4.568	4.357	4.787	4.223	4.493	4.533	4.384	4.176	4.688	3.987	5.21	4.61	4.5	4.623	4.53	5.286	5.22	5.575	6.004	5.435
Roseovarius sp. 217 phage 1	FR682616.1	74,583	Roseovarius sp.	UK			"Plymouthvirus" (1 species)	2.321	2.988	2.821	2.822	2.821	2.688	2.689	3.05	2.995	2.882	2.83	2.81	2.817	3.087	3.203	3.194	3.197	3.28	3.059	4.207	4.076	4.095	3.064	3.774	3.733	3.711	4.164	4.126	3.673	3.077	3.882	3.643	3.908	3.902	3.834	4.139	4.219	5.356	5.524	4.606	4.723	4.742
Roseovarius Plymouth podovirus 1	FR719956.1	74,704	Roseovarius sp.	UK				2.426	2.937	2.755	2.756	2.755	2.796	2.797	2.712	2.93	2.815	2.764	2.766	2.776	3.023	3.164	2.913	2.916	3.213	3.024	3.987	3.844	3.862	3.407	3.829	3.782	3.707	4.19	4.26	3.608	3.329	3.896	3.629	3.91	4.116	4.038	4.357	4.398	5.472	5.641	4.49	4.672	4.622
Dinoroseobacter phage DFL12phi1	KJ621082.2	75,028	Dinoroseobacter shibae DFL12	China	Baicheng Harbor, Xiamen		Baltimorevirus (1 species)	2.202	2.505	2.376	2.377	2.376	2.432	2.427	2.791	2.373	2.632	2.628	2.437	2.52	2.784	2.794	2.39	2.394	2.558	2.802	4.397	4.469	4.6	3.837	3.445	4.077	4.264	5.118	4.413	4.11	4.456	4.235	3.844	5.275	4.72	4.814	5.149	5.105	6.035	6.27	5.556	6.238	5.754
Dinoroseobacter phage vBDshPR2C	KJ803031.1	74,806	Dinoroseobacter shibae DFL12	China	Xiamen			2.353	2.53	2.729	2.73	2.729	2.911	2.782	3.005	2.994	2.597	2.736	2.765	2.666	2.65	2.598	2.538	2.561	2.66	2.774	4.28	4.392	4.409	3.9	3.441	3.82	4.251	4.897	4.039	4.124	4.292	4.012	3.755	5.257	4.987	5.324	5.433	5.717	6.027	6.5	5.745	6.052	5.695
Pseudoalteromonas phage pYD6-A	JF974296.1	76,802	Pseudoalteromonas sp.	China	Pacific: South China Sea	"Fuhrmanvirinae" (2 genera)	"Mazuvirus" (1 species)	2.516	2.619	2.704	2.705	2.704	2.517	2.508	2.376	2.428	2.484	2.324	2.72	2.509	2.151	2.019	2.493	2.497	2.44	2.26	4.656	4.633	4.642	4.056	3.639	3.983	4.193	4.867	4.27	4.715	4.222	3.954	4.248	3.929	4.791	4.575	4.376	4.374	2.245	2.28	1.98	2.426	2.265
Vibrio phage VBP47	HQ634194.1	76,705	Vibrio sp.	USA	Seawater		"Stoningtonvirus" (1 species)	3.299	3.433	3.378	3.381	3.378	3.381	3.252	2.75	2.826	2.837	2.702	3.128	3.114	2.752	2.771	2.879	2.883	2.947	2.915	4.733	4.828	4.828	4.962	4.68	4.729	4.935	5.569	4.834	4.43	4.982	4.848	4.862	4.546	4.826	4.893	4.841	4.884	3.441	2.936	3.059	3.02	3.078
Vibrio phage VBP32	HQ634196.1	76,718	Vibrio sp.	USA	Seawater			3.299	3.433	3.378	3.38	3.378	3.381	3.252	2.75	2.826	2.836	2.702	3.128	3.114	2.752	2.77	2.879	2.883	2.947	2.915	4.791	4.829	4.829	5.02	4.736	4.785	4.989	5.648	4.891	4.538	4.982	4.759	4.863	4.545	4.789	4.856	4.804	4.847	3.441	2.936	3.059	3.073	3.078
Vibrio phage 1.026.O._10N.222.49.C7	MG592410.1	75,880	Vibrio splendidus	USA	seawater	"Pontosvirinae" (3 genera)	"Nahantvirus" (1 species)	2.45	2.726	3.256	3.257	3.255	3.29	3.255	3.223	3.108	3.245	3.182	3.279	3.139	3.029	3.135	3.157	3.161	3.335	3.152	4.485	4.033	4.043	3.713	3.998	3.822	3.686	4.051	4.478	4.483	4.409	3.91	4.161	4.652	4.646	4.625	4.912	4.912	3.455	3.257	2.91	3.044	2.711
Vibrio phage 1.025.O._10N.222.46.B6	MG592409.1	75,797	Vibrio splendidus	USA	seawater			2.453	2.729	3.259	3.261	3.258	3.293	3.258	3.226	3.162	3.142	3.185	3.283	3.142	3.083	3.138	3.053	3.058	3.284	3.209	4.383	4.032	4.042	3.813	4.027	3.852	3.733	3.997	4.317	4.409	4.386	3.818	4.209	4.476	4.644	4.725	5.015	5.014	3.162	2.962	2.687	2.977	2.643
Vibrio phage 1.150.O._10N.222.46.A6	MG592519.1	75,796	Vibrio splendidus	USA	seawater			2.453	2.729	3.259	3.261	3.258	3.293	3.258	3.226	3.162	3.142	3.185	3.283	3.142	3.083	3.138	3.053	3.058	3.284	3.209	4.383	4.032	4.042	3.813	4.027	3.852	3.733	3.997	4.317	4.409	4.386	3.818	4.209	4.476	4.644	4.725	5.015	5.014	3.162	2.962	2.687	2.977	2.643
Vibrio phage 1.152.O._10N.222.46.E1	MG592521.1	75,798	Vibrio splendidus	USA	seawater			2.453	2.729	3.259	3.26	3.258	3.293	3.258	3.226	3.162	3.142	3.185	3.283	3.142	3.083	3.138	3.053	3.058	3.284	3.209	4.383	4.032	4.042	3.813	4.027	3.852	3.733	3.997	4.317	4.409	4.386	3.818	4.209	4.476	4.644	4.725	5.015	5.014	3.162	2.962	2.687	2.977	2.643
Vibrio phage 2.130.O._10N.222.46.C2	MG592668.1	75,797	Vibrio splendidus	USA	seawater			2.453	2.729	3.259	3.261	3.258	3.293	3.258	3.226	3.162	3.142	3.185	3.283	3.142	3.083	3.138	3.053	3.058	3.284	3.209	4.383	4.032	4.042	3.813	4.027	3.852	3.733	3.997	4.317	4.409	4.386	3.818	4.209	4.476	4.644	4.725	5.015	5.014	3.162	2.962	2.687	2.977	2.643
Vibrio phage pVa5	KX889068.2	78,145	Vibrio splendidus	Greece	mussel tissue		"Galateavirus" (1 species)	2.412	2.461	2.876	2.877	2.876	3.059	2.918	3.189	2.979	3.033	2.965	2.898	2.841	3.133	2.956	3.016	2.948	3.374	2.913	4.376	4.49	4.682	3.696	3.6	3.835	3.381	4.131	4.524	4.016	4.446	4.125	3.944	4.289	4.646	4.629	4.591	4.594	3.304	3.465	2.668	2.531	2.55
Vibrio phage 1.097.O._10N.286.49.B3	MG592470.1	76,918	Vibrio sp.	USA	seawater		"Dorisvirus" (1 species)	2.249	2.903	3.055	2.975	2.973	3.09	2.948	2.941	2.742	3.08	2.766	3.13	2.593	2.803	2.809	3.043	3.014	2.889	2.91	4.187	3.807	3.817	3.604	3.483	3.757	3.501	4.324	4.341	4.313	4.131	3.704	3.856	4.453	4.799	4.764	4.884	4.79	2.917	2.83	2.715	2.742	2.497
Pectobacterium phage phiA41	KY769270.1	75,764	Pectobacterium wasabiae	Poland	soil		"Cbunavirus" (4 species)	7.945	8.074	6.718	6.721	6.714	6.746	6.694	5.75	6.784	6.203	6.861	6.259	5.947	5.94	6.082	6.156	5.978	6.272	6.177	4.344	4.721	4.759	4.428	4.596	4.431	3.92	4.704	3.687	4.449	4.664	4.257	4.088	3.769	4.424	4.274	4.384	4.532	4.351	4.761	5.117	5.322	4.794
Pectobacterium phage Nepra	MH059638.1	74,509	Pectobacterium atrosepticum	Denmark	potato tuber (cultivar Folva)			7.793	7.494	7.178	7.109	7.108	7.16	7.157	6.665	7.003	7.135	7.044	6.799	6.815	6.829	6.543	6.767	6.571	7.031	6.494	4.197	4.779	4.817	4.598	4.346	4.599	3.765	4.679	4.044	4.32	4.557	4.577	3.998	3.751	4.899	4.873	4.743	4.5	4.608	4.877	5.477	5.44	5.615
Pectobacterium phage vB_PatP_CB1	KY514264.1	76,041	Pectobacterium atrosepticum	Ireland	soil from potato fields			7.594	7.744	6.709	6.711	6.71	6.664	6.689	6.491	6.824	6.645	6.709	6.471	6.064	6.216	6.511	6.648	6.378	6.563	6.431	4.259	4.737	4.749	4.757	4.465	4.576	3.61	4.657	4.021	4.238	4.625	4.216	3.963	3.643	4.929	4.605	4.477	4.282	4.51	4.757	5.541	5.134	4.822
Pectobacterium phage vB_PatP_CB3	KY514265.1	76,169	Pectobacterium atrosepticum	Ireland	soil from potato fields			7.598	7.593	7.078	7.08	7.079	7.06	7.057	6.722	6.875	7.01	6.967	6.916	6.724	6.769	6.616	6.735	6.543	6.666	6.566	4.184	4.72	4.731	4.857	4.305	4.437	3.709	4.578	3.915	4.321	4.623	4.154	3.965	3.717	5.081	4.806	4.589	4.582	4.624	4.871	5.67	5.24	5.41
Pectobacterium phage vB_PatP_CB4	KY549659.1	76,621	Pectobacterium atrosepticum	Ireland	soil from potato fields			7.399	7.158	7.092	7.094	7.093	7.039	7.037	6.624	6.889	7.009	6.971	6.653	6.365	6.661	6.418	6.69	6.499	6.556	6.414	4.219	4.576	4.774	4.825	4.416	4.571	3.879	4.691	4.015	4.441	4.774	4.235	3.96	3.879	5.129	4.902	4.905	4.498	4.768	4.804	5.597	5.244	5.39
Vibrio phage 1.261.O._10N.286.51.A7	MG592625.1	71,992	Vibrio breoganii	USA	seawater		Mukerjeevirus (4 species)	0.28	0	0.346	0.346	0.346	0.347	0.346	0.367	0.209	0.41	0.229	0.19	0.261	0.068	0.148	0.278	0.278	0.15	0.231	0.598	0.693	0.695	0.518	0.711	0.711	0.42	0.551	0.875	0.47	0.618	0.602	0.61	0.485	0.591	0.466	0.58	0.581	0.404	0.407	0.558	0.55	0.55
Vibrio phage 1.224.A._10N.261.48.B1	MG592591.1	71,915	Vibrio breoganii	USA	seawater			0.281	0	0.203	0.203	0.203	0.204	0.203	0.21	0.211	0.199	0.105	0.105	0.105	0.068	0.146	0.209	0.209	0.079	0.176	0.54	0.594	0.595	0.517	0.65	0.65	0.337	0.551	0.789	0.634	0.56	0.596	0.609	0.357	0.646	0.526	0.632	0.634	0.517	0.521	0.532	0.524	0.549
Vibrio phage 1.169.O._10N.261.52.B1	MG592536.1	72,290	Vibrio breoganii	USA	seawater			0.17	0	0.153	0.153	0.153	0.154	0.153	0.207	0.207	0.149	0.055	0	0	0.067	0.076	0	0	0.079	0.055	0.543	0.616	0.617	0.529	0.734	0.827	0.5	0.541	0.87	0.462	0.424	0.48	0.431	0.29	0.649	0.5	0.569	0.569	0.44	0.444	0.401	0.393	0.418
Vibrio phage 1.188.A._10N.286.51.A6	MG592554.1	72,305	Vibrio breoganii	USA	seawater			0.129	0	0.153	0.153	0.153	0.154	0.153	0.207	0.207	0.149	0.055	0	0	0.067	0.076	0	0	0.079	0.055	0.542	0.614	0.616	0.51	0.733	0.684	0.355	0.509	0.868	0.462	0.424	0.478	0.449	0.29	0.649	0.522	0.569	0.569	0.44	0.444	0.401	0.52	0.545
Vibrio phage phi 1	KP280062.1	66,708		Russia			"Pacinivirus" (2 species)	0.842	0.603	0.82	0.82	0.82	0.822	0.818	0.715	0.828	1.019	0.86	0.922	0.921	1.027	1.117	0.862	0.863	0.989	0.983	3.047	2.993	2.995	2.937	2.802	2.893	2.599	2.952	2.448	2.842	2.675	2.82	2.674	2.792	3.826	3.789	3.993	3.997	0.725	0.522	0.817	1.006	0.733
Vibrio phage JSF3	KY065148.1	69,396	Vibrio cholerae	Bangladesh	water			0.678	0.438	0.802	0.803	0.802	0.805	0.801	0.819	0.782	0.878	0.778	0.901	0.902	0.769	0.75	0.846	0.848	0.918	1.057	2.832	2.701	2.708	2.581	2.676	2.757	2.577	2.792	2.948	2.624	2.817	2.533	2.165	3.024	3.842	3.781	4.054	4.062	0.416	0.467	0.612	0.653	0.535
Vibrio phage VCO139	KC438283.1	68,964	Vibrio cholerae	Bangladesh	hospital sewage			0.678	0.44	0.802	0.802	0.802	0.804	0.801	0.819	0.782	0.878	0.778	0.901	0.902	0.769	0.749	0.846	0.848	0.918	1.057	2.857	2.702	2.708	2.658	2.689	2.768	2.592	2.807	2.972	2.587	2.846	2.554	2.189	3.184	3.849	3.766	4.068	4.05	0.417	0.467	0.612	0.654	0.535
Vibrio phage JA-1	KC438282.1	69,278	Vibrio cholerae	USA				0.678	0.439	0.8	0.8	0.8	0.803	0.799	0.817	0.78	0.876	0.776	0.899	0.9	0.767	0.747	0.844	0.846	0.916	1.055	2.851	2.696	2.702	2.652	2.683	2.761	2.586	2.8	2.968	2.582	2.839	2.552	2.184	3.062	3.846	3.761	4.062	4.044	0.416	0.467	0.612	0.654	0.536
Klebsiella phage Pylas	MH899585.1	70,408	Klebsiella pneumoniae	USA	wastewater treatment plant	"Humphriesvirinae" (3 genera)	"Pylasvirus" (2 species)	3.422	3.948	3.161	3.161	3.16	3.194	3.179	3.088	3.054	3.038	3.129	3.411	3.45	3.179	3.099	3.075	3.079	3.161	3.241	7.301	7.179	7.176	7.882	8.05	7.338	7.094	7.535	7.191	7.216	7.501	7.061	7.463	7.569	8.632	8.958	8.372	8.409	5.016	5.155	4.696	4.911	4.562
Klebsiella phage KpCHEMY26	MN163281.1	70,678	Klebsiella pneumoniae	Israel	sewage			3.949	4.379	3.32	3.32	3.319	3.23	3.213	3.034	3.417	2.848	3.086	3.075	3.085	3.139	2.834	2.998	3.003	3.088	3.223	7.897	7.434	7.429	7.928	7.831	7.746	7.58	8.174	7.405	7.856	7.749	7.426	7.94	7.603	8.874	8.86	8.759	9.1	5.606	5.51	5.074	4.499	4.516
Escherichia phage Pollock	KM236242.1	68,365	Escherichia coli	USA	sewage		"Pollockvirus" (1 species)	2.521	2.186	1.657	1.657	1.657	1.682	1.666	1.342	1.833	1.517	1.758	1.651	1.747	1.812	2.083	2.034	2.037	1.801	1.907	9.061	9.259	9.285	9.246	9.084	9.316	8.484	8.293	8.458	8.884	8.867	8.865	7.782	7.08	9.298	10.636	9.436	9.525	3.621	3.702	3.853	3.834	3.745
Salmonella phage FSL SP-058	KC139517.1	72,394	Salmonella enterica	USA	sample from farm		Ithacavirus (2 species)	3.965	3.17	3.318	3.318	3.317	3.17	3.154	3.37	3.582	3.424	2.919	3.277	2.911	3.384	3.295	2.891	2.896	3.26	2.519	8.602	8.984	8.926	8.915	8.045	8.205	8.214	8.351	9.086	9.324	8.873	8.261	7.727	7.525	8.413	8.538	8.164	8.427	4.654	4.758	4.889	5.048	5.108
Salmonella phage FSL SP-076	KC139520.1	72,098	Salmonella enterica	USA	sample from farm			3.267	2.666	2.62	2.57	2.569	2.879	2.542	3.505	2.76	2.983	2.86	2.692	2.82	3.304	3.045	3.175	3.18	3.285	3.099	8.606	8.868	8.927	8.673	8.819	8.716	8.461	8.538	9.528	9.121	9.098	8.597	7.437	7.598	8.432	8.466	8.555	8.762	4.68	4.881	5.012	5.218	4.729
Pseudomonas phage ZC03	KU356690.1	69,844	Pseudomonas aeruginosa	Brazil	Compost		"Zicotriavirus" (2 species)	1.42	1.141	1.332	1.332	1.332	1.373	1.334	1.351	1.332	1.784	1.329	1.332	1.365	1.531	1.527	1.967	1.936	1.591	1.654	7.163	6.889	7.117	7.757	7.032	7.219	7.163	7.274	7.2	7.592	7.143	6.787	6.705	6.941	9.006	8.112	8.409	8.351	5.288	5.372	5.223	5.039	5.337
Pseudomonas phage ZC08	KU356691.1	70,774	Pseudomonas aeruginosa	Brazil	Compost			1.521	1.197	1.549	1.549	1.549	1.591	1.552	1.536	1.394	1.853	1.518	1.943	1.582	1.463	1.703	1.932	1.901	1.581	1.509	6.888	6.743	6.97	7.367	6.568	6.737	6.653	6.691	6.785	7.152	6.696	6.21	6.582	6.95	8.416	7.58	7.979	7.92	5.216	5.294	5.089	5.139	5.372
Vibrio phage pVco-5	KY612839.1	74,325	Vibrio corallilyticus	South Korea	oyster hatchery tank			1.795	1.424	1.258	1.259	1.258	1.264	1.258	1.369	1.226	1.165	1.073	1.261	1.254	1.095	1.388	0.991	0.993	1.204	1.323	3.55	3.624	3.636	3.62	3.182	3.247	3.503	3.385	3.354	3.596	3.58	3.422	3.361	3.126	3.364	3.954	3.673	3.868	1.085	1.111	1.044	0.867	0.738
Vibrio phage phi50-12	MN584918.1	68,059	Vibrio owensii	Taiwan				1.249	1.276	0.808	0.809	0.808	0.811	0.807	0.947	1.141	0.823	0.827	0.806	0.933	0.844	1.095	0.883	0.884	0.819	0.982	2.825	2.632	2.636	2.731	2.821	2.726	2.711	2.73	2.405	2.909	2.441	2.52	2.642	2.135	2.781	2.644	2.884	2.993	0.854	0.899	0.83	0.587	0.724
Podoviridae sp. ctLUJ1 from freshwater metagenome	MN582077.1	71,558		USA	freshwater metagenome			0.907	1.349	1.572	1.573	1.572	1.522	1.575	1.302	1.708	1.316	1.63	1.325	1.284	1.378	1.442	1.516	1.519	1.318	1.145	2.126	1.986	1.991	2.167	2.088	1.951	1.813	2.301	2.226	2.114	2.196	2.229	1.866	1.553	2.343	2.14	2.269	2.336	1.01	1.052	0.87	1.131	1.14
Acinetobacter phage Presley	KF669658.1	77,792	Acinetobacter baumannii	USA	sewage		"Presleyvirus" (1 species)	2.537	2.237	1.373	1.373	1.373	1.251	1.245	1.12	1.334	1.482	1.349	1.514	1.588	1.409	1.235	1.266	1.268	1.212	1.202	3.053	2.877	2.884	2.965	2.751	2.788	3.64	2.752	2.696	3.083	3.299	2.927	2.736	2.815	3.806	3.752	3.69	3.798	1.474	1.407	1.457	1.152	1.169
Acinetobacter phage VB_ApiP_XC38	MN508356.1	79,328	Acinetobacter pittii	China	sewage			2.417	2.748	2.275	2.275	2.275	2.607	2.584	2.528	2.761	2.725	2.707	2.339	2.6	2.92	2.745	2.608	2.559	2.534	2.824	3.758	3.645	3.654	3.868	3.766	3.55	3.672	3.434	3.73	3.522	3.443	3.583	3.758	3.491	3.739	3.768	3.792	3.733	1.913	2.098	2.566	2.48	2.805
Vibrio virus vB_VspP_SBP1	MK301608.1	78,071	Vibrio sp.	China				3.691	3.665	3.172	3.173	3.172	3.19	3.174	3.102	3.148	3.264	3.279	3.248	3.307	3.127	3.064	3.345	3.35	3.453	3.282	4.478	4.334	4.345	4.753	4.695	4.595	4.293	4.887	3.838	4.407	4.83	5.065	4.359	4.206	4.728	4.712	5.034	5.039	3.767	3.782	3.695	3.389	3.315
Enterobacter phage EcP1	HQ641380.1	59,080	Enterobacter cloacae	China			"Eceepunavirus" (1 species)	1.578	1.776	1.138	1.139	1.138	1.118	1.138	1.101	1.276	1.394	1.348	1.331	1.425	1.348	1.016	1.049	1.051	1.293	1.04	6.781	5.734	6.855	6.941	6.729	6.473	6.367	6.633	6.146	6.566	6.648	6.551	6.456	6.402	7.112	7.388	6.845	7.024	3.051	3.08	2.531	2.909	2.175
Pseudomonas phage phCDa	MH382836.1	72,821	Pseudomonas fluorescens	China	soil		Shizishanvirus (1 species)	10.81	10.707	12.592	12.587	12.585	12.678	12.609	12.982	12.854	12.185	12.479	12.447	12.412	12.761	12.108	12.217	12.216	12.373	12.471	3.514	3.214	3.222	3.042	2.643	3.104	3.118	2.992	2.942	2.222	2.705	2.855	3.087	3.552	2.865	3.01	3.063	3.097	3.544	4.06	5.145	5.001	4.993
Pseudomonas phage Littlefix	MG775260.1	74,895	Pseudomonas sp.	Denmark	plant compost		"Littlefixvirus" (2 species)	12.629	12.801	13.716	13.718	13.715	13.92	13.755	14.112	13.178	13.724	14.067	14.046	13.817	13.217	13.437	13.669	13.536	13.371	13.368	3.833	3.523	3.49	3.616	3.758	3.458	3.385	3.224	2.924	3.721	3.032	3.67	3.651	3.206	4.359	3.52	4.001	3.999	5.232	5.512	4.752	4.744	5.055
Pseudomonas phage 98PfluR60PP	MH179480.1	74,361	Pseudomonas fluorescens	Poland	wastewater treatment plant			11.639	12.432	12.921	12.925	12.92	12.879	12.821	12.388	12.081	12.692	12.501	12.452	12.159	12.502	11.991	12.652	12.59	12.17	11.746	3.542	3.889	3.898	4.193	4.546	3.687	4.121	4.259	4.124	4.148	3.794	3.863	4.107	3.817	4.52	4.028	4.558	4.732	4.628	4.652	4.249	4.34	4.069
Erwinia phage vB_EamP-S6	HQ728266.1	74,669	Erwinia amylovora	Switzerland	fruit production environments		"Waedenswilvirus" (1 species)	4.647	5.306	4.897	4.899	5.193	4.922	4.903	5.093	5.048	5.08	4.895	5.082	5.223	5.107	5.252	5.186	5.141	5.258	4.95	8.722	8.445	8.464	8.871	7.948	7.678	8.113	8.419	8.496	8.443	8.602	7.872	8.573	8.694	7.651	8.118	7.716	7.963	9.453	9.479	9.188	9.015	9.38
Sinorhizobium phage ort11	MN228696.1	75,239	Sinorhizobium meliloti	Spain	Medicago marina-rhizosphere soil		"Huelvavirus" (1 species)	3.374	3.829	3.881	3.883	3.881	3.709	3.881	3.7	3.223	3.494	3.53	3.797	3.474	3.612	3.329	3.704	3.487	3.694	3.332	13.66	13.187	13.225	12.995	13.216	13.094	13.229	13.592	13.724	13.119	13.483	13.05	13.322	14.129	14.7	14.853	14.74	14.754	12.731	12.477	12.508	12.356	11.763
Delftia phage RG-2014	KM879221.2	73,882	Delftia tsuruhatensis	USA	wastewater treatment plant		"Dendoorenvirus" (1 species)	3.307	3.898	4.478	4.478	4.478	4.617	4.478	4.479	4.395	4.574	4.563	4.685	4.787	4.535	4.417	4.657	4.629	4.333	4.755	7.337	7.396	7.41	7.035	7.53	7.539	7.586	7.543	7.598	6.586	6.983	7.718	6.971	8.858	7.432	7.498	7.639	7.621	13.288	14.081	18.25	19.324	19.013
Pseudomonas phage Zuri	MK863032.1	75,889	Pseudomonas putida	USA	garden soil		"Zurivirus" (1 species)	5.145	4.544	5.99	5.991	5.99	5.902	5.955	5.683	5.791	5.836	6.206	5.59	5.764	5.872	5.803	5.843	5.768	5.885	6.147	14.541	14.05	14.162	14.891	14.306	14.698	13.905	14.693	14.585	13.739	14.56	13.877	14.488	16.149	15.371	15.632	15.45	15.48	18.24	19.523	20.454	20.052	20.314
Podoviridae sp. ctda_1 from animal metagenome	MH622920.1	74,758		USA	nematodes			5.672	5.695	6.501	6.501	6.5	6.566	6.51	6.863	6.529	7.106	6.507	6.372	6.39	6.333	6.761	6.986	6.967	6.573	6.635	11.404	10.911	10.937	10.848	10.108	10.55	11.057	11.24	11.213	11.51	10.744	10.043	11.149	12.711	10.99	10.396	10.548	10.9	17.846	17.913	18.557	18.361	18.182
Xanthomonas phage RiverRider	MG983743.2	76,335	Xanthomonas fragariae	USA	strawberry plant		"Riverridervirus" (1 species)	4.088	4.133	5.085	5.087	5.086	5.013	5.085	4.965	5.162	4.643	5.01	5.105	4.995	4.776	4.991	5.174	5.164	5.188	4.835	14.084	13.52	13.466	14.605	13.949	14.556	14.218	15.318	14.095	14.292	14.913	12.871	13.879	16.11	14.295	14.647	14.752	14.869	16.65	16.515	15.772	15.654	16.043
Stenotrophomonas phage Pokken	MN062186.1	76,239	Stenotrophomonas maltophilia	USA	lake surface water		"Pokkenvirus" (1 species)	5.775	4.907	6.679	6.682	6.681	6.774	6.683	6.494	6.687	6.707	6.777	6.248	6.435	6.258	6.541	6.991	6.988	7.12	6.675	13.262	12.47	12.514	13.406	12.999	13.454	12.41	14.268	12.69	12.824	13.234	12.989	13.593	14.576	12.324	12.251	12.325	12.429	19.94	20.047	20.115	20.661	20.679
Genus or subfamily with quotation marks were proposed and submitted to the ICTV ratification process
Framed boxes present high similarity rates. Those phages are considered as one species.
[truncated: 73 more columns]
